# Supplementary material for: Barbituric Acid Derivatives as Covalent Inhibitors of Leishmania braziliensis Dihydroorotate Dehydrogenase
Source: J Med Chem. 2025 Jul 14;68(18):18869–84. doi: 10.1021/acs.jmedchem.5c00462 (PMC12481576; doi:10.1021/acs.jmedchem.5c00462)
Supplement: Supplementary file 2 [file jm5c00462_si_002.xls]

## Sheet: biocehmical_single_dose
ID	Single dose (0h) LbDHODH Activity±SD (%)	Single dose (4h) LbDHODH Activity±SD (%)
2a	11 ± 9	3.5 ± 0.2
2b	70 ± 10	10 ± 2
2c	7 ± 3	21 ± 5
2d	5 ± 2	16 ± 3
2e	10 ± 1	7 ± 2
2f	62±2	3.8 ± 0.1
2g	22 ± 4	8 ± 2
2h	90 ± 10	60 ± 10
2i	1.1 ± 0.2	3 ± 2
3a	90 ±10	70 ± 8
3b	109 ± 3	69 ± 2
3c	98 ± 7	60 ±10
3e	90 ± 10	80 ± 20
3f	82.6 ±0.2	34 ± 6
3g	93 ± 5	36 ± 3
3h	80 ± 10	80 ± 20
3i	103 ± 3	21 ± 7
3ii	98 ± 5	21 ± 7

## Sheet: biochemical_IC50
ID	IC50 (0h)	IC50 (4h)
2a
log [ ] M	LbDHODH Activity±SD (%)	LbDHODH Activity±SD (%)
-3.39794	20 ± 2	6 ± 2
-3.69897	27 ±9	5 ± 1
-4	36 ±5	21 ± 1
-4.30103	54 ± 9	29 ± 10
-4.60206	60 ± 9	44 ± 3
-4.90309	73 ± 9	55 ± 5
-5.20412	88 ± 10	54 ± 4
-5.50515	106 ± 8	74 ± 10
-5.80618	103 ± 8	84 ± 15
-6.10721	110 ± 8	91 ± 6
-6.40824	106 ± 13	92 ± 13
-6.70927	108 ± 9	110 ± 16
2b	LbDHODH Activity±SD (%)	LbDHODH Activity±SD (%)
-3.39794	86 ± 18	7 ± 2
-3.69897	60 ± 22	13 ± 6
-4	65 ± 5	15 ± 1
-4.30103	72 ± 6	29 ± 5
-4.60206	72 ± 10	66 ± 4
-4.90309	97 ± 10	65 ± 4
-5.20412	94 ± 18	83 ± 13
-5.50515	97 ± 7	90 ± 6
-5.80618	96 ± 7	80 ± 8
-6.10721	100 ± 8	91 ± 20
-6.40824	96 ± 9	99 ± 11
-6.70927	98 ± 18	94 ± 11
2c	LbDHODH Activity±SD (%)	LbDHODH Activity±SD (%)
-3.39794	6 ± 1	23 ± 3
-3.69897	5 ± 0.4	32 ± 2
-4	7 ± 4	52 ± 6
-4.30103	13 ± 1	62 ± 8
-4.60206	22 ± 2	72 ± 5
-4.90309	36 ± 8	83 ± 8
-5.20412	46 ± 4	86 ± 7
-5.50515	77 ± 7	90 ± 6
-5.80618	82 ± 23	96 ± 12
-6.10721	92 ± 9	97 ± 9
-6.40824	96 ± 9	102 ± 10
2d	LbDHODH Activity±SD (%)	LbDHODH Activity±SD (%)
-3.39794	6 ± 2	12 ± 4
-3.69897	9 ± 4	21 ± 8
-4	6 ± 1	28 ± 3
-4.30103	8 ± 1	39 ± 7
-4.60206	11 ± 3	49 ± 7
-4.90309	13 ± 1	52 ± 6
-5.20412	25 ± 2	57 ± 7
-5.50515	46 ± 5	71 ± 6
-5.80618	60 ± 5	72 ± 11
-6.10721	75 ± 6	76 ± 8
-6.40824	99 ± 9	75 ± 7
2e	LbDHODH Activity±SD (%)	LbDHODH Activity±SD (%)
-4	10 ± 1	13 ± 1
-4.30103	7 ± 5	35 ± 4
-4.60206	22 ± 1	67 ± 6
-4.90309	31 ± 4	60 ± 8
-5.20412	45 ± 3	87 ± 2
-5.50515	67 ± 4	87 ± 2
-5.80618	71 ± 2	85 ± 2
-6.10721	83 ± 4	103 ± 1
-6.40824	79 ± 3	106 ± 7
-6.70927	94 ± 1	104 ± 3
-7.0103	92 ± 1	107 ± 3
-7.31133	87 ± 1	104 ± 4
2f	LbDHODH Activity±SD (%)	LbDHODH Activity±SD (%)
-3.69897	43 ± 1	0.95 ± 0.02
-4	62 ± 2	3.8 ± 0.1
-4.30103	71± 2	10 ± 0.2
-4.60206	83 ± 2	25.2 ± 0.6
-4.90309	86 ± 2	41 ± 1
-5.20412	96 ± 2	53 ± 1
-5.50515	94 ± 2	73.6 ± 2
-5.80618	100 ± 2	83.3 ± 2
-6.10721	94 ± 2	85.6 ± 2
-6.40824	91 ± 2	95.9 ± 2
-6.70927	97 ± 2	95.5 ± 2
-7.0103	98 ± 2	104.1 ± 3
-7.31133	93 ± 2	104.2 ± 3
-7.61236	97 ± 2	103.3 ± 3
2g	LbDHODH Activity±SD (%)	LbDHODH Activity±SD (%)
-3.39794	21 ± 2	5.4 ± 3
-3.69897	29 ± 3	7.1 ± 2
-4	45 ± 5	12.1 ± 2
-4.30103	63 ± 8	23 ± 3
-4.60206	82 ± 17	36 ± 4
-4.90309	101 ± 10	58 ± 5
-5.20412	106 ± 15	75 ± 10
-5.50515	78 ± 13	77 ± 13
-5.80618	106 ± 12	72 ± 9
-6.10721	90 ± 9	88 ± 8
-6.40824
2i	LbDHODH Activity±SD (%)	LbDHODH Activity±SD (%)
-3.69897	1 ± 0.1	3 ± 0.4
-4	6 ± 1
-4.30103	4 ± 1	16 ± 0.5
-4.60206	7 ± 3
-4.90309	4 ± 1	4 ± 1
-5.20412	12 ± 3
-5.50515	11 ± 3	10 ± 3
-5.80618	17 ± 4
-6.10721	72 ± 12	38 ± 9
-6.40824	71 ± 17	51 ± 9
-6.70927	83 ± 14	68 ± 11
-7.0103	80 ± 11	94 ± 19

## Sheet: biochemical_kinact_KI
2a
[ ] µM	Kobs (s-1)
400	0.01039 ± 0..006
200	0.006479± 0.003
100	0.004728 ± 0.001
50	0.003742 ± 0.001
25	0.003515 ± 0.002
12.5	0.003372 ± 0.002
6.25	0.003415 ± 0.002
3.125	0.003356 ± 0.002
1.5625	0.003467± 0.002
0.78125	0.003327 ± 0.002
0.390625	0.003884 ± 0.002
2d
[ ] µM	Kobs (s-1)
400	0.03301 ±0..6
200	0.01796 ± 0.003
100	0.01122 ± 0.001
50
25	0.005571 ± 0.002
12.5	0.004748 ± 0.002
6.25	0.004522 ± 0.002
3.125	0.0038 ± 0.002
1.5625	0.003613 ± 0.002
0.78125	0.003424 ± 0.002
0.390625	0.003416 ± 0.002
0.18	0.003357 ± 0.002
2g
[ ] µM	Kobs (s-1)
400	0.01927 ± 0.006
200	0.01421 ± 0.003
100	0.007035 ± 0.001
50	0.005211 ± 0.002
25	0.004549 ± 0.002
12.5	0.004049 ± 0.002
6.25	0.003878 ± 0.002
3.125	0.003621 ± 0.002
1.5625	0.00383 ± 0.002
0.78125	0.003674 ± 0.003
0.390625	0.003649 ± 0.003
2i
[ ] µM	Kobs (s-1)
25	0.0045 ± 0.002
12.5	0.02055 ± 0.002
6.25	0.007929 ± 0.002
3.125	0.005668 ± 0.003
1.5625	0.003849 ± 0.002
0.78125	0.003309 ± 0.002
0.390625	0.003028 ± 0.002
0.195	0.002994 ± 0.002
0.0975	0.002849 ± 0.002

## Sheet: pharmacokinetic_PAMPA
ADME studies of selected compounds
Parallel Artificial Membrane Permeability Assay (PAMPA)
Batch ID	Compound ID	Pe (nm/sec)					Avg Log Pe (cm/sec)	% Recovery			Permeability Rank	Remarks
		n=1	n=2	Avg Pe (nm/s)	SEM	%SEM		n=1	n=2	Avg % Recovery
NA	2c	6.93799	9.91355	8.42577	1.48778	17.6575	-6.08127	86.605	95.9798	91.2924	Low
NA	2d	NC	NC	NC	NC	NC	NC	NC	NC	NC	NC	Poor detection sensitivity/Compound might be unstable in assay matrix
NA	2h	10.803	19.9685	15.3858	4.58273	29.7855	-5.83305	37.9555	43.2695	40.6125	High
NA	2e	0.00461369	0.00426407	0.00443888	0.00017481	3.93817	-9.35306	95.0505	101.299	98.1745	Low	No peak detected in acceptor samples
NA	2i	56.5805	58.4185	57.4995	0.918964	1.59821	-5.24039	14.2636	15.77	15.0168	High
NA	Furosemide	0.0005326	0.00046147	0.000497035	3.5565e-05	7.15543	-10.3047	89.7306	91.3808	90.5557	Low	No peak detected in acceptor samples
NA	Metoprolol	15.7747	20.2662	18.0205	2.24573	12.4621	-5.74763	99.5331	93.706	96.6195	High
NA	Verapamil	84.7343	74.7173	79.7258	5.00851	6.28216	-5.09926	65.4481	66.0988	65.7734	High
NA	Propranolol	53.5967	69.4371	61.5169	7.92017	12.8748	-5.21464	85.6537	82.4025	84.0281	High
NA	Carbamazepine	80.2568	76.3765	78.3167	1.94016	2.47732	-5.10628	100.146	92.4818	96.3138	High
Note:
Brief Assay Protocol
Compound Conc:	10µM, n=2 (with 5% DMSO)
Donor/ acceptor volume:	300µl /200µl (pH 7.4/7.4); Buffer: PBS
Incubation:	6h at room temperature
Sample analysis:	Acceptor, Donor (6 hr) and Initial Donor (0 hr)
Detection:	LC-MS/MS
Membrane integrity test:	Lucifer Yellow permeation (by flurimetry)
Permeability <15 nm/s (or 1.5 x 10-6 cm/s) → low permeability
Permeability >15 nm/s (or 1.5 x 10-6 cm/s) → high permeability
Pre-coated PAMPA Plate System
Ref No:	353015
Lot No:	1229003
NA: Not Available
NC: Not Calculated
Calculation
	Parallel Artificial Membrane Permeability Assay (PAMPA)
		Volume of Donor (VD)	0.3	ml
		Volume of acceptor (VA)	0.2	ml
		Area (A)	0.3	cm2
		Incubation period (t)	21600	sec
		Initial Comp Conc	10	µM
		Donor / Acceptor pH	pH 7.4/7.4
		CA(t) = Compound Analyte area/IS area in acceptor well at time t
		CD(t) = Compound Analyte area/IS area in donor well at time t
		Ceq = [CD(t)*VD+CA(t)*VA]/(VD+VA).
		Permeability (cm/s): Pe = {-ln[1-CA(t)/Ceq]}/[A*(1/VD+1/VA)*t]
	Compound Name	Sample Description	Analyte Area	IS Area	Analyte Area/IS Area	Dilution factor	Area × Relative Dilution factor	Ceq	Pe (nm/sec)	Avg Pe (nm/sec)	SEM	%SEM	LogPe (cm/sec)	Avg LogPe (cm/sec)	% Recovery	Avg % Recovery	Remarks
	2c	QHM 1032_Matrix Blank	0	1304061	0
		QHM 1032_Acceptor 5X_n1	5432	1374380	0.00395233	5	0.0197616	0.53741	6.93799	8.42577	1.48778	17.6575	-6.15877	-6.08127	86.605	91.2924
		QHM 1032_Acceptor 5X_n2	8792	1416005	0.00620902	5	0.0310451	0.595583	9.91355				-6.00377		95.9798
		QHM 1032_Donor 10X_n1	143640	1627632	0.0882509	10	0.882509
		QHM 1032_Donor 10X_n2	168881	1737562	0.0971942	10	0.971942
		QHM 1032_Matrix Blank	0	1742301	0		0
		QHM 1032_Initial Donor 10X_n1	167545	1699398	0.0985908	10	0.985908
		QHM 1032_Initial Donor 10X_n2	192620	1779359	0.108252	10	1.08252
	2d	QHM 1033_Matrix Blank	0	175804	0												Poor detection sensitivity/Compound might be unstable in assay matrix
		QHM 1033_Acceptor 1X_n1	1	176654	5.66078e-06	1	5.66078e-06	2.26431e-06	#NUM!	#NUM!	#NUM!	#NUM!	#NUM!	#NUM!	#DIV/0!	#DIV/0!
		QHM 1033_Acceptor 1X_n2	1	184536	5.419e-06	1	5.419e-06	2.1676e-06	#NUM!				#NUM!		#DIV/0!
		QHM 1033_Donor 10X_n1	0	184795	0	10	0
		QHM 1033_Donor 10X_n2	0	192208	0	10	0
		QHM 1033_Matrix Blank	0	186358	0		0
		QHM 1033_Initial Donor 10X_n1	0	193341	0	10	0
		QHM 1033_Initial Donor 10X_n2	0	199040	0	10	0
	2h	QHM 1029_Matrix Blank	0	982322	0
		QHM 1029_Acceptor 5X_n1	1699	909138	0.0018688	5	0.00934402	0.164892	10.803	15.3858	4.58273	29.7855	-5.96645	-5.83305	37.9555	40.6125
		QHM 1029_Acceptor 5X_n2	3007	782459	0.00384301	5	0.0192151	0.187978	19.9685				-5.69965		43.2695
		QHM 1029_Donor 10X_n1	19790	736808	0.0268591	10	0.268591
		QHM 1029_Donor 10X_n2	21502	715572	0.0300487	10	0.300487
		QHM 1029_Matrix Blank	0	747737	0		0
		QHM 1029_Initial Donor 10X_n1	53618	753207	0.0711863	10	0.711863
		QHM 1029_Initial Donor 10X_n2	53660	728821	0.0736258	10	0.736258
	2e	QHM 1034_Matrix Blank	0	2359257	0												No peak detected in acceptor samples
		QHM 1034_Acceptor 5X_n1	1	2147640	4.65627e-07	5	2.32814e-06	0.0934485	0.00461369	0.00443888	0.00017481	3.93817	-9.33595	-9.35306	95.0505	98.1745
		QHM 1034_Acceptor 5X_n2	1	2180400	4.58631e-07	5	2.29316e-06	0.0995913	0.00426407				-9.37018		101.299
		QHM 1034_Donor 10X_n1	33849	2173348	0.0155746	10	0.155746
		QHM 1034_Donor 10X_n2	35214	2121531	0.0165984	10	0.165984
		QHM 1034_Matrix Blank	0	2152717	0		0
		QHM 1034_Initial Donor 10X_n1	38677	2331099	0.0165917	10	0.165917
		QHM 1034_Initial Donor 10X_n2	35100	2169374	0.0161798	10	0.161798
	2i	QHM 1035_Matrix Blank	0	344205	0
		QHM 1035_Acceptor 5X_n1	448	363262	0.00123327	5	0.00616635	0.0234221	56.5805	57.4995	0.918964	1.59821	-5.24733	-5.24039	14.2636	15.0168
		QHM 1035_Acceptor 5X_n2	523	373250	0.00140121	5	0.00700603	0.0258958	58.4185				-5.23345		15.77
		QHM 1035_Donor 10X_n1	1541	441220	0.00349259	10	0.0349259
		QHM 1035_Donor 10X_n2	1696	440645	0.0038489	10	0.038489
		QHM 1035_Matrix Blank	0	466662	0		0
		QHM 1035_Initial Donor 10X_n1	13463	479224	0.0280933	10	0.280933
		QHM 1035_Initial Donor 10X_n2	13414	503471	0.026643	10	0.26643
	Furosemide	Furosemide_Donor 10X_n1	72273	154220	0.468636												No peak detected in acceptor samples
		Furosemide_Donor 10X_n2	78525	164535	0.477254	0	0	#DIV/0!	#DIV/0!	#DIV/0!	#DIV/0!	#DIV/0!	#DIV/0!	#DIV/0!	264.367	268.161
		Furosemide_Matrix Blank	0	169804	0	0	0	#DIV/0!	#DIV/0!				#DIV/0!		271.955
		Furosemide_Initial Donor 10X_n1	95828	186117	0.51488	10	5.1488
		Furosemide_Initial Donor 10X_n2	103085	194625	0.52966	10	5.2966
		Metoprolol_Matrix Blank	0	776508	0		0
		Metoprolol_Acceptor 5X_n1	140479	791680	0.177444	10	1.77444
		Metoprolol_Acceptor 5X_n2	174143	821137	0.212075	10	2.12075
	Metoprolol	Metoprolol_Donor 10X_n1	1327766	757971	1.75174
		Metoprolol_Donor 10X_n2	1299498	795201	1.63418	0	0	#DIV/0!	#DIV/0!	#DIV/0!	#DIV/0!	#DIV/0!	#DIV/0!	#DIV/0!	263.457	264.361
		Metoprolol_Matrix Blank	0	790766	0	0	0	#DIV/0!	#DIV/0!				#DIV/0!		265.264
		Metoprolol_Initial Donor 10X_n1	1365025	752842	1.81316	10	18.1316
		Metoprolol_Initial Donor 10X_n2	1445796	791958	1.8256	10	18.256
		Verapamil_Matrix Blank	0	750980	0		0
		Verapamil_Acceptor 5X_n1	550277	764864	0.719444	10	7.19444
		Verapamil_Acceptor 5X_n2	497517	757263	0.656994	10	6.56994
	Verapamil	Verapamil_Donor 10X_n1	1078583	774282	1.39301
		Verapamil_Donor 10X_n2	1099298	768707	1.43006	0	0	#DIV/0!	#DIV/0!	#DIV/0!	#DIV/0!	#DIV/0!	#DIV/0!	#DIV/0!	786.98	814.396
		Verapamil_Matrix Blank	0	761562	0	0	0	#DIV/0!	#DIV/0!				#DIV/0!		841.812
		Verapamil_Initial Donor 10X_n1	1814886	752798	2.41085	10	24.1085
		Verapamil_Initial Donor 10X_n2	1873827	726620	2.57883	10	25.7883
		Propranolol_Matrix Blank	0	766976	0		0
		Propranolol_Acceptor 5X_n1	216330	775734	0.278871	10	2.78871
		Propranolol_Acceptor 5X_n2	262724	787039	0.333813	10	3.33813
	Propranolol	Propranolol_Donor 10X_n1	660602	794193	0.83179
		Propranolol_Donor 10X_n2	617233	792976	0.778375	0	0	#DIV/0!	#DIV/0!	#DIV/0!	#DIV/0!	#DIV/0!	#DIV/0!	#DIV/0!	1993.08	2050.08
		Propranolol_Matrix Blank	0	802321	0	0	0	#DIV/0!	#DIV/0!				#DIV/0!		2107.08
		Propranolol_Initial Donor 10X_n1	844366	804453	1.04962	10	10.4962
		Propranolol_Initial Donor 10X_n2	885776	798245	1.10965	10	11.0965
		Carbamazepine_Matrix Blank	0	804728	0		0
		Carbamazepine_Acceptor 5X_n1	44721	801391	0.0558042	10	0.558042
		Carbamazepine_Acceptor 5X_n2	40377	815335	0.049522	10	0.49522
	Carbamazepine	Carbamazepine_Donor 10X_n1	93217	820376	0.113627
		Carbamazepine_Donor 10X_n2	83870	794210	0.105602	0	0	#DIV/0!	#DIV/0!	#DIV/0!	#DIV/0!	#DIV/0!	#DIV/0!	#DIV/0!	#REF!	#REF!
		Carbamazepine_Matrix Blank	0	793898	0	0	0	#DIV/0!	#DIV/0!				#DIV/0!		#REF!
		Carbamazepine_Initial Donor 10X_n1	108305	816035	0.132721	10	1.32721
		Carbamazepine_Initial Donor 10X_n2	103072	784708	0.131351	10	1.31351
		#REF!	#REF!	#REF!	#REF!		#REF!
		#REF!	#REF!	#REF!	#REF!	10	#REF!
		#REF!	#REF!	#REF!	#REF!	10	#REF!
Raw Data
	Raw Data
	Sample Description	Analyte Area	Analyte RT (min)	IS Area	IS RT (min)
	2c_Matrix Blank	0	0	1304061	0.88
	2c_Acceptor 5X_n1	5432	0.84	1374380	0.88
	2c_Acceptor 5X_n2	8792	0.84	1416005	0.88
	2c_Donor 10X_n1	143640	0.84	1627632	0.88
	2c_Donor 10X_n2	168881	0.84	1737562	0.88
	2c_Matrix Blank	0	0	1742301	0.88
	2c_Initial Donor 10X_n1	167545	0.84	1699398	0.88
	2c_Initial Donor 10X_n2	192620	0.84	1779359	0.89
	2d_Matrix Blank	0	0	175804	0.81
	2d_Acceptor 1X_n1	0	0	176654	0.81
	2d_Acceptor 1X_n2	0	0	184536	0.81
	2d_Donor 10X_n1	0	0	184795	0.81
	2d_Donor 10X_n2	0	0	192208	0.81
	2d_Matrix Blank	0	0	186358	0.8
	2d_Initial Donor 10X_n1	0	0	193341	0.8
	2d_Initial Donor 10X_n2	0	0	199040	0.8
	2h_Matrix Blank	0	0	982322	0.84
	2h_Acceptor 5X_n1	1699	0.81	909138	0.84
	2h_Acceptor 5X_n2	3007	0.81	782459	0.84
	2h_Donor 10X_n1	19790	0.81	736808	0.83
	2h_Donor 10X_n2	21502	0.82	715572	0.84
	2h_Matrix Blank	0	0	747737	0.83
	2h_Initial Donor 10X_n1	53618	0.81	753207	0.83
	2h_Initial Donor 10X_n2	53660	0.81	728821	0.84
	2e_Matrix Blank	0	0	2359257	0.86
	2e_Acceptor 5X_n1	0	0	2147640	0.85
	2e_Acceptor 5X_n2	0	0	2180400	0.86
	2e_Donor 10X_n1	33849	0.73	2173348	0.85
	2e_Donor 10X_n2	35214	0.73	2121531	0.86
	2e_Matrix Blank	0	0	2152717	0.86
	2e_Initial Donor 10X_n1	38677	0.73	2331099	0.86
	2e_Initial Donor 10X_n2	35100	0.73	2169374	0.86
	2i_Matrix Blank	0	0	344205	1.17
	2i_Acceptor 5X_n1	448	1.06	363262	1.17
	2i_Acceptor 5X_n2	523	1.08	373250	1.19
	2i_Donor 10X_n1	1541	1.07	441220	1.18
	2i_Donor 10X_n2	1696	1.08	440645	1.19
	2i_Matrix Blank	0	0	466662	1.19
	2i_Initial Donor 10X_n1	13463	1.07	479224	1.18
	2i_Initial Donor 10X_n2	13414	1.07	503471	1.19
	Furosemide_Matrix Blank	0	0	77792	0.88
	Furosemide_Acceptor 1X_n1	0	0	123657	0.88
	Furosemide_Acceptor 1X_n2	0	0	140140	0.87
	Furosemide_Donor 10X_n1	72273	0.87	154220	0.89
	Furosemide_Donor 10X_n2	78525	0.86	164535	0.88
	Furosemide_Matrix Blank	0	0	169804	0.88
	Furosemide_Initial Donor 10X_n1	95828	0.87	186117	0.88
	Furosemide_Initial Donor 10X_n2	103085	0.86	194625	0.88
	Metoprolol_Matrix Blank	0	0	776508	0.83
	Metoprolol_Acceptor 5X_n1	140479	0.74	791680	0.83
	Metoprolol_Acceptor 5X_n2	174143	0.74	821137	0.83
	Metoprolol_Donor 10X_n1	1327766	0.74	757971	0.83
	Metoprolol_Donor 10X_n2	1299498	0.73	795201	0.82
	Metoprolol_Matrix Blank	0	0	790766	0.83
	Metoprolol_Initial Donor 10X_n1	1365025	0.74	752842	0.82
	Metoprolol_Initial Donor 10X_n2	1445796	0.74	791958	0.83
	Verapamil_Matrix Blank	0	0	750980	0.83
	Verapamil_Acceptor 5X_n1	550277	0.79	764864	0.82
	Verapamil_Acceptor 5X_n2	497517	0.79	757263	0.83
	Verapamil_Donor 10X_n1	1078583	0.79	774282	0.82
	Verapamil_Donor 10X_n2	1099298	0.78	768707	0.82
	Verapamil_Matrix Blank	0	0	761562	0.81
	Verapamil_Initial Donor 10X_n1	1814886	0.78	752798	0.81
	Verapamil_Initial Donor 10X_n2	1873827	0.78	726620	0.82
	Propranolol_Matrix Blank	0	0	766976	0.82
	Propranolol_Acceptor 5X_n1	216330	0.76	775734	0.82
	Propranolol_Acceptor 5X_n2	262724	0.76	787039	0.82
	Propranolol_Donor 10X_n1	660602	0.76	794193	0.82
	Propranolol_Donor 10X_n2	617233	0.76	792976	0.82
	Propranolol_Matrix Blank	0	0	802321	0.83
	Propranolol_Initial Donor 10X_n1	844366	0.77	804453	0.82
	Propranolol_Initial Donor 10X_n2	885776	0.77	798245	0.83
	Carbamazepine_Matrix Blank	0	0	804728	0.83
	Carbamazepine_Acceptor 5X_n1	44721	0.81	801391	0.82
	Carbamazepine_Acceptor 5X_n2	40377	0.81	815335	0.82
	Carbamazepine_Donor 10X_n1	93217	0.81	820376	0.82
	Carbamazepine_Donor 10X_n2	83870	0.81	794210	0.82
	Carbamazepine_Matrix Blank	0	0	793898	0.82
	Carbamazepine_Initial Donor 10X_n1	108305	0.81	816035	0.83
	Carbamazepine_Initial Donor 10X_n2	103072	0.8	784708	0.82

## Sheet: pharmacokinetic_MLM
						Mouse	Microsomal Stability Study
	Batch ID	Compound ID	Calculated T-half (min)			Calculated CLint, app (µl/min/mg)			Modified T-half (min)			Modified CLint, app (µl/min/mg)			Remarks
			n=1	n=2	Average	n=1	n=2	Average	n=1	n=2	Average	n=1	n=2	Average
	NA	2c	6.12052	5.81787	5.96919	283.064	297.79	290.427	6.12052	5.81787	5.96919	283.064	297.79	290.427	Low NCF
	NA	2d	NC	NC	NC	NC	NC	NC	NC	NC	NC	NC	NC	NC	Poor detection sensitivity/Compound might be unstable in assay matrix
	NA	2h	1.69773	1.70939	1.70356	1020.48	1013.52	1017	<3.0	<3.0	<3.0	>577.5	>577.5	>577.5	Very fast metabolism; Low NCF
	NA	2e	354.591	242.282	298.436	4.88592	7.15076	6.01834	>120.0	>120.0	>120.0	<14.4	<14.4	<14.4
	NA	2i	2.73562	2.72709	2.73135	633.312	635.293	634.303	<3.0	<3.0	<3.0	>577.5	>577.5	>577.5	Very fast metabolism; Low NCF
	NA	Atenolol	237.64	232.069	234.855	7.29044	7.46544	7.37794	>120.0	>120.0	>120.0	<14.4	<14.4	<14.4
	NA	Propranolol	24.8524	25.6766	25.2645	69.7115	67.4739	68.5927	24.8524	25.6766	25.2645	69.7115	67.4739	68.5927
	NA	Diclofenac	61.988	56.5658	59.2769	27.9489	30.628	29.2885	61.988	56.5658	59.2769	27.9489	30.628	29.2885
	NA	Verapamil	6.03424	6.12165	6.07794	287.112	283.012	285.062	6.03424	6.12165	6.07794	287.112	283.012	285.062
	NOTE:
	Test conc (µM):	1
	Source of Liver Microsomes:	Mouse, Thermo Fisher Scientific, CD1 (male), Cat# MSMCPL, Lot# MS059
	Protein Conc (mg/ml):	0.4
	T Half (min) range:	3.00 - 120.00
	CLint, app (µl/min/mg) range:	14.44 - 577.50
	NA:	Not Applicable / Not Available
	NC:	Not Calculated
			Study parameters:
			Liver Microsomes:	Mouse
			Microsomal protein concentration (mg/ml):	0.4
			Test conc (µM):	1
		Compound Name	Sample Description	n=1						n=2						Parameter	n=1	n=2	Remarks
				Analyte Area	IS Area	Analyte Area/IS Area	% Remaining	Time (min)	LN (% Remaining)	Analyte Area	IS Area	Analyte Area/IS Area	% Remaining	Time (min)	LN(% Remaining)				n=1	n=2
		2c	2c_Matrix Blank	0	1218062	0				0	1597282	0				RSQ	0.913994	0.937526	Low NCF	Low NCF
			2c_T=60	7838	1312573	0.00597148	12.8837		2.55596	8907	1488880	0.00598235	13.282		2.58641	Slope	-0.113226	-0.119116
			2c_T=30	4137	1357352	0.00304785	6.57586		1.88341	6454	1507331	0.00428174	9.50632		2.25196	Calculated:
			2c_T=20	6252	1375405	0.00454557	9.80726	20	2.28312	6208	1448041	0.00428717	9.51838	20	2.25322	T-half (min)	6.12052	5.81787
			2c_T=10	11026	1392053	0.00792068	17.0892	10	2.83845	11122	1386835	0.0080197	17.8053	10	2.8795	CLint, app (µl/min/mg)	283.064	297.79
			2c_T=5	22886	1277033	0.0179212	38.6658	5	3.65496	30618	1345349	0.0227584	50.5282	5	3.92253	Modified:
			2c_T=0	62508	1348637	0.046349	100	0	4.60517	60586	1345131	0.045041	100	0	4.60517	T-half (min)	6.12052	5.81787
			2c_T=60 NCF	33799	1391412	0.0242912	52.4092	60- NCF	3.95908	32870	1416823	0.0231998	51.5082	60- NCF	3.94174	CLint, app (µl/min/mg)	283.064	297.79
		2d	2d_Matrix Blank	0	32217	0				0	28747	0				RSQ	NC	NC	Poor detection sensitivity/Compound might be unstable in assay matrix	Poor detection sensitivity/Compound might be unstable in assay matrix
			2d_T=60	0	35558	0		60		0	37144	0		60		Slope	NC	NC
			2d_T=30	0	32480	0		30		0	34419	0		30		Calculated:
			2d_T=20	0	30504	0		20		0	34773	0		20		T-half (min)	NC	NC
			2d_T=10	0	36895	0		10		0	37827	0		10		CLint, app (µl/min/mg)	NC	NC
			2d_T=5	0	34459	0		5		0	33225	0		5		Modified:
			2d_T=0	0	32923	0		0		0	31363	0		0		T-half (min)	NC	NC
			2d_T=60 NCF	0	34868	0		60- NCF		0	32568	0		60- NCF		CLint, app (µl/min/mg)	NC	NC
		2h	2h_Matrix Blank	0	312798	0				0	244635	0				RSQ	0.95267	0.93197	Very fast metabolism; Low NCF	Very fast metabolism; Low NCF
			2h_T=60	83	317576	0.000261355	0.157796		-1.84645	73	256702	0.000284376	0.160307		-1.83066	Slope	-0.408193	-0.405409
			2h_T=30	261	284582	0.000917135	0.553731		-0.591076	256	260351	0.000983288	0.554294		-0.59006	Calculated:
			2h_T=20	290	254807	0.00113812	0.687151		-0.375201	310	256632	0.00120796	0.680942		-0.384277	T-half (min)	1.69773	1.70939
			2h_T=10	710	254029	0.00279496	1.68749	10	0.523241	794	257957	0.00307803	1.73513	10	0.551084	CLint, app (µl/min/mg)	1020.48	1013.52
			2h_T=5	2439	249261	0.00978492	5.90776	5	1.77627	2304	254588	0.00904992	5.10157	5	1.62955	Modified:
			2h_T=0	41921	253103	0.165628	100	0	4.60517	44313	249799	0.177395	100	0	4.60517	T-half (min)	<3.00	<3.00
			2h_T=60 NCF	434	255391	0.00169936	1.02601	60- NCF	0.0256734	698	259865	0.00268601	1.51414	60- NCF	0.41485	CLint, app (µl/min/mg)	>577.50	>577.50
		2e	2e_Matrix Blank	0	1090243	0				0	1043645	0				RSQ	0.378917	0.676478
			2e_T=60	17769	1100675	0.0161437	87.5907	60	4.47268	17704	1070780	0.0165337	88.7801	60	4.48616	Slope	-0.00195437	-0.00286031
			2e_T=30	17243	1100159	0.0156732	85.0377	30	4.44309	18173	1064050	0.0170791	91.7084	30	4.51861	Calculated:
			2e_T=20	17411	1126622	0.0154542	83.8494	20	4.42902	21071	1134792	0.0185682	99.7042	20	4.60221	T-half (min)	354.591	242.282
			2e_T=10	18566	1049457	0.0176911	95.986	10	4.5642	21617	1062374	0.0203478	109.26	10	4.69373	CLint, app (µl/min/mg)	4.88592	7.15076
			2e_T=5	18869	1115122	0.016921	91.808	5	4.5197	20171	1048592	0.0192363	103.292	5	4.63756	Modified:
			2e_T=0	18699	1014548	0.0184309	100	0	4.60517	19500	1047078	0.0186233	100	0	4.60517	T-half (min)	>120.00	>120.00
			2e_T=60 NCF	19133	1038454	0.0184245	99.9655	60- NCF	4.60482	18454	1063863	0.0173462	93.1428	60- NCF	4.53413	CLint, app (µl/min/mg)	<14.44	<14.44
		2i	2i_Matrix Blank	0	330084	0				0	364390	0				RSQ	1	1	Very fast metabolism; Low NCF	Very fast metabolism; Low NCF
			2i_T=60	0	348224	0	0			0	353149	0	0			Slope	-0.253325	-0.254117
			2i_T=30	0	351129	0	0			0	379327	0	0			Calculated:
			2i_T=20	0	369530	0	0			0	379357	0	0			T-half (min)	2.73562	2.72709
			2i_T=10	0	382532	0	0	10		0	353977	0	0	10		CLint, app (µl/min/mg)	633.312	635.293
			2i_T=5	1438	360327	0.00399082	28.1781	5	3.33855	1160	341662	0.00339517	28.0667	5	3.33458	Modified:
			2i_T=0	4760	336091	0.0141628	100	0	4.60517	4151	343149	0.0120968	100	0	4.60517	T-half (min)	<3.00	<3.00
			2i_T=60 NCF	1230	330214	0.00372486	26.3002	60- NCF	3.26958	835	357266	0.00233719	19.3208	60- NCF	2.96118	CLint, app (µl/min/mg)	>577.50	>577.50
		Atenolol	Atenolol_Matrix Blank	0	19037	0				0	20199	0				RSQ	0.655648	0.675035
			Atenolol_T=60	19289	20695	0.932061	88.4684	60	4.48265	20334	21560	0.943135	87.6151	60	4.47295	Slope	-0.00291617	-0.00298618
			Atenolol_T=30	17561	18778	0.93519	88.7654	30	4.486	17623	18305	0.962742	89.4366	30	4.49353	Calculated:
			Atenolol_T=20	19803	20514	0.965341	91.6273	20	4.51773	17879	18412	0.971051	90.2085	20	4.50212	T-half (min)	237.64	232.069
			Atenolol_T=10	21659	19996	1.08317	102.811	10	4.63289	23305	21171	1.1008	102.262	10	4.62753	CLint, app (µl/min/mg)	7.29044	7.46544
			Atenolol_T=5	22550	20169	1.11805	106.122	5	4.66459	23821	20945	1.13731	105.654	5	4.66017	Modified:
			Atenolol_T=0	19339	18356	1.05355	100	0	4.60517	26048	24198	1.07645	100	0	4.60517	T-half (min)	>120.00	>120.00
			Atenolol_T=60 NCF	21227	18053	1.17582	111.605	60- NCF	4.71496	25265	19805	1.27569	118.509	60- NCF	4.77498	CLint, app (µl/min/mg)	<14.44	<14.44
		Propranolol	Propranolol_Matrix Blank	0	20438	0				0	19816	0				RSQ	0.856241	0.855115
			Propranolol_T=60	15713	20302	0.773963	16.0338	60	2.7747	15931	21596	0.737683	15.5331	60	2.74297	Slope	-0.0278846	-0.0269895
			Propranolol_T=30	21377	19471	1.09789	22.7444	30	3.12432	25558	21255	1.20245	25.3194	30	3.23157	Calculated:
			Propranolol_T=20	29264	18989	1.5411	31.9263	20	3.46343	29449	19874	1.48179	31.2013	20	3.44046	T-half (min)	24.8524	25.6766
			Propranolol_T=10	45227	20019	2.2592	46.8028	10	3.84594	43475	21049	2.06542	43.4907	10	3.77255	CLint, app (µl/min/mg)	69.7115	67.4739
			Propranolol_T=5	56345	20078	2.80631	58.1369	5	4.0628	55807	22379	2.49372	52.5093	5	3.96099	Modified:
			Propranolol_T=0	97333	20164	4.82707	100	0	4.60517	94436	19885	4.74911	100	0	4.60517	T-half (min)	24.8524	25.6766
			Propranolol_T=60 NCF	81732	17642	4.63281	95.9756	60- NCF	4.56409	100799	22551	4.46982	94.1192	60- NCF	4.54456	CLint, app (µl/min/mg)	69.7115	67.4739
		Diclofenac	Diclofenac_Matrix Blank	0	18336	0				0	18117	0				RSQ	0.945946	0.978831
			Diclofenac_T=60	10413	21843	0.47672	52.2534	60	3.95611	8808	20271	0.434512	47.7625	60	3.86624	Slope	-0.0111796	-0.0122512
			Diclofenac_T=30	11583	20467	0.565935	62.0323	30	4.12766	11936	20816	0.573405	63.0299	30	4.14361	Calculated:
			Diclofenac_T=20	13027	17955	0.725536	79.5262	20	4.37609	13336	18561	0.718496	78.9786	20	4.36918	T-half (min)	61.988	56.5658
			Diclofenac_T=10	15901	20136	0.78968	86.557	10	4.4608	17016	21490	0.79181	87.0375	10	4.46634	CLint, app (µl/min/mg)	27.9489	30.628
			Diclofenac_T=5	17080	19917	0.857559	93.9972	5	4.54327	16757	20655	0.811281	89.1777	5	4.49063	Modified:
			Diclofenac_T=0	17523	19207	0.912324	100	0	4.60517	19401	21326	0.909735	100	0	4.60517	T-half (min)	61.988	56.5658
			Diclofenac_T=60 NCF	17862	19917	0.896822	98.3008	60- NCF	4.58803	19654	24405	0.805327	88.5233	60- NCF	4.48327	CLint, app (µl/min/mg)	27.9489	30.628
		Verapamil	Verapamil_Matrix Blank	0	18383	0				0	19663	0				RSQ	0.932623	0.925173
			Verapamil_T=60	5373	20176	0.266307	0.689337		-0.372025	6088	24092	0.252698	0.671367		-0.398439	Slope	-0.114845	-0.113205
			Verapamil_T=30	21429	20236	1.05895	2.74111	30	1.00836	23539	21073	1.11702	2.9677	30	1.08779	Calculated:
			Verapamil_T=20	39163	20124	1.94608	5.03746	20	1.6169	39149	20080	1.94965	5.17983	20	1.64477	T-half (min)	6.03424	6.12165
			Verapamil_T=10	100829	19768	5.10062	13.203	10	2.58044	100177	20807	4.81458	12.7914	10	2.54877	CLint, app (µl/min/mg)	287.112	283.012
			Verapamil_T=5	220943	18472	11.961	30.9611	5	3.43273	274097	21579	12.702	33.7467	5	3.51888	Modified:
			Verapamil_T=0	712920	18454	38.6323	100	0	4.60517	667646	17738	37.6393	100	0	4.60517	T-half (min)	6.03424	6.12165
			Verapamil_T=60 NCF	715545	18385	38.92	100.745	60- NCF	4.61259	737984	21852	33.7719	89.7251	60- NCF	4.49675	CLint, app (µl/min/mg)	287.112	283.012
	Raw Data
			Raw Data
			n=1					n=2
			Sample Description	Well ID	Analyte Area	IS Area		Sample Description	Well ID	Analyte Area	IS Area
		2c	2c_Matrix Blank	63	0	1218062		2c_Matrix Blank	87	0	1597282
			2c_T=60	63	7838	1312573		2c_T=60	87	8907	1488880
			2c_T=30	63	4137	1357352		2c_T=30	87	6454	1507331
			2c_T=20	63	6252	1375405		2c_T=20	87	6208	1448041
			2c_T=10	63	11026	1392053		2c_T=10	87	11122	1386835
			2c_T=5	63	22886	1277033		2c_T=5	87	30618	1345349
			2c_T=0	63	62508	1348637		2c_T=0	87	60586	1345131
			2c_T=60 NCF	63	33799	1391412		2c_T=60 NCF	87	32870	1416823
		2d	2d_Matrix Blank	55	0	32217		2d_Matrix Blank	151	0	28747
			2d_T=60	55	0	35558		2d_T=60	151	0	37144
			2d_T=30	55	0	32480		2d_T=30	151	0	34419
			2d_T=20	55	0	30504		2d_T=20	151	0	34773
			2d_T=10	55	0	36895		2d_T=10	151	0	37827
			2d_T=5	55	0	34459		2d_T=5	151	0	33225
			2d_T=0	55	0	32923		2d_T=0	151	0	31363
			2d_T=60 NCF	55	0	34868		2d_T=60 NCF	151	0	32568
		2h	2h_Matrix Blank	41	0	312798		2h_Matrix Blank	89	0	244635
			2h_T=60	41	83	317576		2h_T=60	89	73	256702
			2h_T=30	41	261	284582		2h_T=30	89	256	260351
			2h_T=20	41	290	254807		2h_T=20	89	310	256632
			2h_T=10	41	710	254029		2h_T=10	89	794	257957
			2h_T=5	41	2439	249261		2h_T=5	89	2304	254588
			2h_T=0	41	41921	253103		2h_T=0	89	44313	249799
			2h_T=60 NCF	41	434	255391		2h_T=60 NCF	89	698	259865
		2e	2e_Matrix Blank	2	0	1090243		2e_Matrix Blank	14	0	1043645
			2e_T=60	26	17769	1100675		2e_T=60	38	17704	1070780
			2e_T=30	50	17243	1100159		2e_T=30	62	18173	1064050
			2e_T=20	74	17411	1126622		2e_T=20	86	21071	1134792
			2e_T=10	2	18566	1049457		2e_T=10	14	21617	1062374
			2e_T=5	26	18869	1115122		2e_T=5	38	20171	1048592
			2e_T=0	50	18699	1014548		2e_T=0	62	19500	1047078
			2e_T=60 NCF	74	19133	1038454		2e_T=60 NCF	86	18454	1063863
		2i	2i_Matrix Blank	3	0	330084		2i_Matrix Blank	15	0	364390
			2i_T=60	27	0	348224		2i_T=60	39	0	353149
			2i_T=30	51	0	351129		2i_T=30	63	0	379327
			2i_T=20	75	0	369530		2i_T=20	87	0	379357
			2i_T=10	3	0	382532		2i_T=10	15	0	353977
			2i_T=5	27	1438	360327		2i_T=5	39	1160	341662
			2i_T=0	51	4760	336091		2i_T=0	63	4151	343149
			2i_T=60 NCF	75	1230	330214		2i_T=60 NCF	87	835	357266
		Atenolol	Atenolol_Matrix Blank	59	0	19037		Atenolol_Matrix Blank	155	0	20199
			Atenolol_T=60	59	19289	20695		Atenolol_T=60	155	20334	21560
			Atenolol_T=30	59	17561	18778		Atenolol_T=30	155	17623	18305
			Atenolol_T=20	59	19803	20514		Atenolol_T=20	155	17879	18412
			Atenolol_T=10	59	21659	19996		Atenolol_T=10	155	23305	21171
			Atenolol_T=5	59	22550	20169		Atenolol_T=5	155	23821	20945
			Atenolol_T=0	59	19339	18356		Atenolol_T=0	155	26048	24198
			Atenolol_T=60 NCF	59	21227	18053		Atenolol_T=60 NCF	155	25265	19805
		Propranolol	Propranolol_Matrix Blank	61	0	20438		Propranolol_Matrix Blank	163	0	19816
			Propranolol_T=60	61	15713	20302		Propranolol_T=60	163	15931	21596
			Propranolol_T=30	61	21377	19471		Propranolol_T=30	163	25558	21255
			Propranolol_T=20	61	29264	18989		Propranolol_T=20	163	29449	19874
			Propranolol_T=10	61	45227	20019		Propranolol_T=10	163	43475	21049
			Propranolol_T=5	61	56345	20078		Propranolol_T=5	163	55807	22379
			Propranolol_T=0	61	97333	20164		Propranolol_T=0	163	94436	19885
			Propranolol_T=60 NCF	61	81732	17642		Propranolol_T=60 NCF	163	100799	22551
		Diclofenac	Diclofenac_Matrix Blank	63	0	18336		Diclofenac_Matrix Blank	165	0	18117
			Diclofenac_T=60	63	10413	21843		Diclofenac_T=60	165	8808	20271
			Diclofenac_T=30	63	11583	20467		Diclofenac_T=30	165	11936	20816
			Diclofenac_T=20	63	13027	17955		Diclofenac_T=20	165	13336	18561
			Diclofenac_T=10	63	15901	20136		Diclofenac_T=10	165	17016	21490
			Diclofenac_T=5	63	17080	19917		Diclofenac_T=5	165	16757	20655
			Diclofenac_T=0	63	17523	19207		Diclofenac_T=0	165	19401	21326
			Diclofenac_T=60 NCF	63	17862	19917		Diclofenac_T=60 NCF	165	19654	24405
		Verapamil	Verapamil_Matrix Blank	65	0	18383		Verapamil_Matrix Blank	71	0	19663
			Verapamil_T=60	65	5373	20176		Verapamil_T=60	71	6088	24092
			Verapamil_T=30	65	21429	20236		Verapamil_T=30	71	23539	21073
			Verapamil_T=20	65	39163	20124		Verapamil_T=20	71	39149	20080
			Verapamil_T=10	65	100829	19768		Verapamil_T=10	71	100177	20807
			Verapamil_T=5	65	220943	18472		Verapamil_T=5	71	274097	21579
			Verapamil_T=0	65	712920	18454		Verapamil_T=0	71	667646	17738
			Verapamil_T=60 NCF	65	715545	18385		Verapamil_T=60 NCF	71	737984	21852

## Sheet: pharmacokinetic_solubility
		Solubility Study in PBS, pH7.4
		Buffer: PBS, pH7.4
		Test Conc: 200µM (1% DMSO)
		Incubation: 2 hours at 25°C
		Detection: UV/Visible
	Compound	Batch ID	Compound ID	Solubility (µM) in PBS pH 7.4; n=2			Avg Solubility (µg/ml)	Remarks
				Avg Solubility (µM)	SD	R2 (Linearity)
	Cmpd-1	NA	2c	194.64	1.83245	0.998563	51.0375
	Cmpd-2	NA	2d	190.05	1.41727	0.997591	52.6805
	Cmpd-3	NA	2h	4.63	0.157048	0.999412	1.6034	Detected by LC-MS/MS
	Cmpd-4	NA	2e	178.35	1.7383	0.997472	53.373
	Cmpd-5	NA	2i	41.38	0.0772022	0.998796	10.0244	Detected by LC-MS/MS
	Cmpd-11	NA	Diethylstilbesterol	9.98	0.826587	0.999746
	Cmpd-12	NA	Haloperidol	30.28	0.0462982	0.999719
	Cmpd-13	NA	Diclofenac Sodium	199.74	2.02389	0.999934
	Note:
	NA:	Not Applicable / Not Available
	Comp #	Conc (µM)	Absorbance / (Analyte peak area/IS peak area)	Back calculated conc (µM)	Log [Conc (µM)]	Log[Absorbance] / Log[(Analyte peak area/IS peak area)]	Calculated results				Graph [X axis: Conc (µM), Y axis: Absorbance / (Analyte peak area/IS peak area)]					Remarks
	Cmpd-1	Blank	0.8229				Linearity		Fit	Linear						Solubility > 200µM
		200	0.4305	117.052	2.30103	-0.366027	R2 =	0.410195
		150	0.143	195.283	2.17609	-0.844664	Slope =	-0.00367504
		75	0.0157	229.922	1.87506	-1.8041	Intercept =	0.860671
		25	1.0185	-42.9462	1.39794	0.00796103	Test sample parameters
		2.5	1.0327	-46.8101	0.39794	0.0139742	Conc (µM)	Avg (µM)	SD	%CV
		Test-1	0			#NUM!	234.194	224.357	13.9116	6.20065
		Test-2	0.0723025			-1.14085	214.52
	Cmpd-2	Blank	0.0571729				Linearity		Fit	Linear						Solubility > 200µM
		200	0.0198832	401.607	2.30103	-1.70151	R2 =	0.156447
		150	0.00551718	-12.7021	2.17609	-2.25828	Slope =	3.46746e-05
		75	0	-171.815	1.87506	#NUM!	Intercept =	0.00595762
		25	0.0100226	117.233	1.39794	-1.99902	Test sample parameters
		2.5	0.0100554	118.177	0.39794	-1.9976	Conc (µM)	Avg (µM)	SD	%CV
		Test-1	0			#NUM!	-171.815	23648.2	33686.7	142.449
		Test-2	1.6519			0.217984	47468.3
	Cmpd-3	Blank	1.1211				Linearity		Fit	Log-Log						Detected by LC-MS/MS
			0.4442				R2 =	0.026776
		150	0.0922	2.12274e+07	2.17609	-1.03527	Slope =	0.107923
		75	0.0051	4.7663e-05	1.87506	-2.29243	Intercept =	-1.82601
		25	0.0211	24.6928	1.39794	-1.67572	Test sample parameters
		2.5	0.0214	28.1438	0.39794	-1.66959	Conc (µM)	Avg (µM)	SD	%CV
		Test-1	0			#NUM!	#NUM!	#NUM!	#NUM!	#NUM!
		Test-2	0.119221			-0.923646	2.2971e+08
	Cmpd-4	Blank	0.0874097				Linearity		Fit	Linear						Solubility > 200µM
		200	0.0416037	252.625	2.30103	-1.38087	R2 =	0.770788
		150	0.0149163	99.0462	2.17609	-1.82634	Slope =	0.00017377
		75	0.00327026	32.0261	1.87506	-2.48542	Intercept =	-0.00229492
		25	0.00388678	35.5741	1.39794	-2.41041	Test sample parameters
		2.5	0.00347926	33.2289	0.39794	-2.45851	Conc (µM)	Avg (µM)	SD	%CV
		Test-1	0			#NUM!	13.2067	3506.62	4940.43	140.889
		Test-2	1.2141			0.0842545	7000.03
	Cmpd-5	Blank	0.9				Linearity		Fit	Log-Log						Detected by LC-MS/MS
		200	0.42	6148.98	2.30103	-0.376751	R2 =	0.0331455
			0.1388				Slope =	0.327225
		75	0.0119	0.114557	1.87506	-1.92445	Intercept =	-1.61654
		25	0.1886	532.363	1.39794	-0.724458	Test sample parameters
			0.1675				Conc (µM)	Avg (µM)	SD	%CV
		Test-1	0			#NUM!	#NUM!	#NUM!	#NUM!	#NUM!
		Test-2	0.9864			-0.00594694	83556.4
	Cmpd-11	Blank	#REF!				Linearity		Fit	Linear						#REF!
		200	#REF!	#REF!	#REF!	#REF!	R2 =	#REF!
		150	#REF!	#REF!	#REF!	#REF!	Slope =	#REF!
		75	#REF!	#REF!	#REF!	#REF!	Intercept =	#REF!
		25	#REF!	#REF!	#REF!	#REF!	Test sample parameters
		2.5	#REF!	#REF!	#REF!	#REF!	Conc (µM)	Avg (µM)	SD	%CV
		Test-1	#REF!			#REF!	#REF!	#REF!	#REF!	#REF!
		Test-2	#REF!			#REF!	#REF!
	Cmpd-12	Blank	#REF!				Linearity		Fit	Linear						#REF!
		200	#REF!	#REF!	#REF!	#REF!	R2 =	#REF!
		150	#REF!	#REF!	#REF!	#REF!	Slope =	#REF!
		75	#REF!	#REF!	#REF!	#REF!	Intercept =	#REF!
		25	#REF!	#REF!	#REF!	#REF!	Test sample parameters
		2.5	#REF!	#REF!	#REF!	#REF!	Conc (µM)	Avg (µM)	SD	%CV
		Test-1	#REF!			#REF!	#REF!	#REF!	#REF!	#REF!
		Test-2	#REF!			#REF!	#REF!
	Cmpd-13	Blank	#REF!				Linearity		Fit	Linear						#REF!
		200	#REF!	#REF!	#REF!	#REF!	R2 =	#REF!
		150	#REF!	#REF!	#REF!	#REF!	Slope =	#REF!
		75	#REF!	#REF!	#REF!	#REF!	Intercept =	#REF!
		25	#REF!	#REF!	#REF!	#REF!	Test sample parameters
		2.5	#REF!	#REF!	#REF!	#REF!	Conc (µM)	Avg (µM)	SD	%CV
		Test-1	#REF!			#REF!	#REF!	#REF!	#REF!	#REF!
		Test-2	#REF!			#REF!	#REF!

## Sheet: DFT_2a
***************************
* GEOMETRY OPTIMIZATION *
***************************
Optimization Method Quasi Newton
Optimization Coordinates Delocalized Coordinates
Optimize lattice F
------------------------------------------------------
Convergence criteria (Hartree,Angstrom)
------------------------------------------------------
Maximum gradient 0.001000000000
Maximum rms gradient 0.000666666667
Maximum step allowed 0.010000000000
Maximum rms step allowed 0.006666666667
Maximum energy change allowe 0.000240000000
Maximum stress energy allowe 0.000500000000
Initial model Hessian Automatic Hessian
------------------------------------
Quasi-Newton Optimizer Parameters
------------------------------------
Hessian Update Method BFGS
Maximum number of steps 250
First GDIIS cycle 0
Maximum GDIIS vectors 0
Trust radius (bohr) 0.200000
Trust radius varies T
Constraints converged at all steps T
Use projector T
Rigid motions settings for: old optimizer
Atomic rotations (x,y,z): T T T
Atomic translations (x,y,z): T T T
Tolerance: 1.000000000000000E-006
--------
Geometry
--------
Formula: C11H8N2O3
Atoms
Index Symbol x (angstrom) y (angstrom) z (angstrom)
1 C -1.68951305 1.54961383 -0.18129495
2 C 0.33231666 2.88428396 0.39409548
3 N -1.03892688 2.64713381 0.35282296
4 N -0.84177962 0.60294716 -0.73049901
5 C 0.55032446 0.63119585 -0.80104562
6 C 1.18047934 1.82466652 -0.20465695
7 H 2.82702636 2.95392193 0.31793037
8 H -1.29247146 -0.20845570 -1.13127331
9 O 0.75568541 3.90632317 0.89874750
10 C 2.52876994 2.02524480 -0.15989642
11 H 5.19517508 2.59201996 -0.39274560
12 O 1.13842973 -0.29627689 -1.32833111
13 O -2.89357557 1.42673053 -0.17115857
14 H -1.63253222 3.35665426 0.75990421
15 C 3.65973942 1.12188701 -0.68568415
16 C 3.37236073 -0.17719878 -1.12279706
17 C 4.40085003 -0.99870084 -1.60094172
18 C 5.71671791 -0.52111700 -1.64197345
19 C 6.00409654 0.77796877 -1.20486055
20 C 4.97560728 1.59947080 -0.72671589
21 H 2.36698944 -0.54209023 -1.09144729
22 H 4.18128227 -1.99125001 -1.93491200
23 H 6.50252144 -1.14877462 -2.00729350
24 H 7.00946781 1.14286024 -1.23621032
Total System Charge 0.00000
Bonding info available!
----------------
ADF Engine Input
----------------
Basis
Type TZ2P
Core None
End
XC
Hybrid B1LYP
End
Excitations
NTO Yes
Davidson
End
End
TDA Yes
Title: *** (NO TITLE) ***
Using automatic Hessian for delocalized coordinates.
*** GO1_GOStep1 ***
RIHartreeFock Dependency: number of modified vectors: 20
Hartree-Fock exchange energy: -97.9268801756873
=======================================
OCCUPIED-VIRTUAL DIPOLE MATRIX ELEMENTS *** (numeric integrals) ***
=======================================
**************************************************************************
* *
* EXCITATION ENERGY CALCULATION, a part of the ADF-RESPONSE code *
* *
* RESPONSE, extension of the ADF program for linear and nonlinear *
* response calculations, by: *
* S.J.A. van Gisbergen, J.G. Snijders and E.J. Baerends, *
* with contributions by: *
* J.A. Groeneveld, F. Kootstra, and V.P. Osinga *
* version of February 1999, in ADF99 *
* *
* The most extensive description of the used algorithms is *
* given in: S.J.A. van Gisbergen, J.G. Snijders, E.J. Baerends *
* Comp. Phys. Commun. 118 (1999) p.119-138 *
* and in: S.J.A. van Gisbergen, Ph.D. thesis Amsterdam (1998) *
* *
**************************************************************************
**************************************************************************
* *
* Data for EXCITATION program part *
* *
* Relevant references are: *
* S.J.A. van Gisbergen, J.G. Snijders, E.J. Baerends, *
* Comput. Phys. Commun. 118, p.119 (1999) *
* S.J.A. van Gisbergen, F. Kootstra, P.R.T. Schipper, O.V. Gritsenko, *
* J. G. Snijders, E.J. Baerends, Phys. Rev. A57 p.2556 (1998) *
* *
* Ch. Jamorski, M.E. Casida, and D.R. Salahub *
* J. Chem. Phys. 104, p.5134 (1996) *
* R. Bauernschmitt and R. Ahlrichs Chem. Phys. Lett. 256, p.454 (1996) *
* *
* Maximum number of cycles in Davidson part, ndvcyc = 200 *
* *
* The exchange correlation kernel f_xc which is used, is *
* Adiabatic LDA, which is frequency-independent. *
* *
* Tails of functions are neglected *
* tailbas = 0.1000000000E-13 *
* tailfit = 0.1000000000E-13 *
* Dipole-allowed irreps are = A *
* A *
* A *
* *
**************************************************************************
**************************************************************************
* *
* Nr of excitation energies per irrep to be calculated *
* Excitations calculated with the davidson method *
* 10 of 25088 excitations in irrep A column 1 *
* *
**************************************************************************
The Clebsch-Gordan series for each direct product
A
-------
A * A X
**************************************************************************
***** STARTING CALCULATION OF SINGLET-SINGLET EXCITATION ENERGIES ******
**************************************************************************
Eigenvalues of small (approximate) problem
i, eigenvalue(i) in dvdson 1 0.1104190347E+00
i, eigenvalue(i) in dvdson 2 0.1435320921E+00
i, eigenvalue(i) in dvdson 3 0.1584201579E+00
i, eigenvalue(i) in dvdson 4 0.1651096403E+00
i, eigenvalue(i) in dvdson 5 0.1945250797E+00
i, eigenvalue(i) in dvdson 6 0.1969191154E+00
i, eigenvalue(i) in dvdson 7 0.2087568016E+00
i, eigenvalue(i) in dvdson 8 0.2203532884E+00
i, eigenvalue(i) in dvdson 9 0.2259720161E+00
i, eigenvalue(i) in dvdson 10 0.2631511974E+00
Eigenvalues of small (approximate) problem
i, eigenvalue(i) in dvdson 1 0.1078612930E+00
i, eigenvalue(i) in dvdson 2 0.1336615552E+00
i, eigenvalue(i) in dvdson 3 0.1482389699E+00
i, eigenvalue(i) in dvdson 4 0.1565991210E+00
i, eigenvalue(i) in dvdson 5 0.1852545512E+00
i, eigenvalue(i) in dvdson 6 0.1887965099E+00
i, eigenvalue(i) in dvdson 7 0.1932744586E+00
i, eigenvalue(i) in dvdson 8 0.2022148899E+00
i, eigenvalue(i) in dvdson 9 0.2111788435E+00
i, eigenvalue(i) in dvdson 10 0.2226668518E+00
Eigenvalues of small (approximate) problem
i, eigenvalue(i) in dvdson 1 0.1076693397E+00
i, eigenvalue(i) in dvdson 2 0.1333625815E+00
i, eigenvalue(i) in dvdson 3 0.1476079852E+00
i, eigenvalue(i) in dvdson 4 0.1561508868E+00
i, eigenvalue(i) in dvdson 5 0.1834878176E+00
i, eigenvalue(i) in dvdson 6 0.1862369385E+00
i, eigenvalue(i) in dvdson 7 0.1924394640E+00
i, eigenvalue(i) in dvdson 8 0.2013697138E+00
i, eigenvalue(i) in dvdson 9 0.2061620267E+00
i, eigenvalue(i) in dvdson 10 0.2131826041E+00
Eigenvalues of small (approximate) problem
i, eigenvalue(i) in dvdson 1 0.1076620331E+00
i, eigenvalue(i) in dvdson 2 0.1333467254E+00
i, eigenvalue(i) in dvdson 3 0.1475477560E+00
i, eigenvalue(i) in dvdson 4 0.1560828717E+00
i, eigenvalue(i) in dvdson 5 0.1831034076E+00
i, eigenvalue(i) in dvdson 6 0.1859031238E+00
i, eigenvalue(i) in dvdson 7 0.1923078740E+00
i, eigenvalue(i) in dvdson 8 0.2010453495E+00
i, eigenvalue(i) in dvdson 9 0.2036809130E+00
i, eigenvalue(i) in dvdson 10 0.2101542968E+00
Eigenvalues of small (approximate) problem
i, eigenvalue(i) in dvdson 1 0.1076616977E+00
i, eigenvalue(i) in dvdson 2 0.1333461407E+00
i, eigenvalue(i) in dvdson 3 0.1475447388E+00
i, eigenvalue(i) in dvdson 4 0.1560790578E+00
i, eigenvalue(i) in dvdson 5 0.1830621944E+00
i, eigenvalue(i) in dvdson 6 0.1858655498E+00
i, eigenvalue(i) in dvdson 7 0.1922933754E+00
i, eigenvalue(i) in dvdson 8 0.2009170517E+00
i, eigenvalue(i) in dvdson 9 0.2028847835E+00
i, eigenvalue(i) in dvdson 10 0.2097414665E+00
Eigenvalues of small (approximate) problem
i, eigenvalue(i) in dvdson 1 0.1076616635E+00
i, eigenvalue(i) in dvdson 2 0.1333460811E+00
i, eigenvalue(i) in dvdson 3 0.1475444050E+00
i, eigenvalue(i) in dvdson 4 0.1560785644E+00
i, eigenvalue(i) in dvdson 5 0.1830546799E+00
i, eigenvalue(i) in dvdson 6 0.1858577413E+00
i, eigenvalue(i) in dvdson 7 0.1922906688E+00
i, eigenvalue(i) in dvdson 8 0.2008191093E+00
i, eigenvalue(i) in dvdson 9 0.2024991847E+00
i, eigenvalue(i) in dvdson 10 0.2096093201E+00
Eigenvalues of small (approximate) problem
i, eigenvalue(i) in dvdson 1 0.1076616615E+00
i, eigenvalue(i) in dvdson 2 0.1333460749E+00
i, eigenvalue(i) in dvdson 3 0.1475443637E+00
i, eigenvalue(i) in dvdson 4 0.1560784919E+00
i, eigenvalue(i) in dvdson 5 0.1830534324E+00
i, eigenvalue(i) in dvdson 6 0.1858558651E+00
i, eigenvalue(i) in dvdson 7 0.1922899679E+00
i, eigenvalue(i) in dvdson 8 0.2007140807E+00
i, eigenvalue(i) in dvdson 9 0.2021423121E+00
i, eigenvalue(i) in dvdson 10 0.2095359430E+00
Eigenvalues of small (approximate) problem
i, eigenvalue(i) in dvdson 1 0.1076616614E+00
i, eigenvalue(i) in dvdson 2 0.1333460746E+00
i, eigenvalue(i) in dvdson 3 0.1475443611E+00
i, eigenvalue(i) in dvdson 4 0.1560784853E+00
i, eigenvalue(i) in dvdson 5 0.1830532611E+00
i, eigenvalue(i) in dvdson 6 0.1858556136E+00
i, eigenvalue(i) in dvdson 7 0.1922898844E+00
i, eigenvalue(i) in dvdson 8 0.2006800025E+00
i, eigenvalue(i) in dvdson 9 0.2020307363E+00
i, eigenvalue(i) in dvdson 10 0.2094950702E+00
Eigenvalues of small (approximate) problem
i, eigenvalue(i) in dvdson 1 0.1076616613E+00
i, eigenvalue(i) in dvdson 2 0.1333460745E+00
i, eigenvalue(i) in dvdson 3 0.1475443607E+00
i, eigenvalue(i) in dvdson 4 0.1560784837E+00
i, eigenvalue(i) in dvdson 5 0.1830532167E+00
i, eigenvalue(i) in dvdson 6 0.1858555415E+00
i, eigenvalue(i) in dvdson 7 0.1922898618E+00
i, eigenvalue(i) in dvdson 8 0.2006662635E+00
i, eigenvalue(i) in dvdson 9 0.2019821347E+00
i, eigenvalue(i) in dvdson 10 0.2094716390E+00
Eigenvalues of small (approximate) problem
i, eigenvalue(i) in dvdson 1 0.1076616613E+00
i, eigenvalue(i) in dvdson 2 0.1333460745E+00
i, eigenvalue(i) in dvdson 3 0.1475443606E+00
i, eigenvalue(i) in dvdson 4 0.1560784835E+00
i, eigenvalue(i) in dvdson 5 0.1830532059E+00
i, eigenvalue(i) in dvdson 6 0.1858555236E+00
i, eigenvalue(i) in dvdson 7 0.1922898561E+00
i, eigenvalue(i) in dvdson 8 0.2006597055E+00
i, eigenvalue(i) in dvdson 9 0.2019551742E+00
i, eigenvalue(i) in dvdson 10 0.2094391830E+00
Eigenvalues of small (approximate) problem
i, eigenvalue(i) in dvdson 1 0.1076616613E+00
i, eigenvalue(i) in dvdson 2 0.1333460745E+00
i, eigenvalue(i) in dvdson 3 0.1475443606E+00
i, eigenvalue(i) in dvdson 4 0.1560784835E+00
i, eigenvalue(i) in dvdson 5 0.1830532045E+00
i, eigenvalue(i) in dvdson 6 0.1858555210E+00
i, eigenvalue(i) in dvdson 7 0.1922898554E+00
i, eigenvalue(i) in dvdson 8 0.2006579200E+00
i, eigenvalue(i) in dvdson 9 0.2019473839E+00
i, eigenvalue(i) in dvdson 10 0.2094144774E+00
Eigenvalues of small (approximate) problem
i, eigenvalue(i) in dvdson 1 0.1076616613E+00
i, eigenvalue(i) in dvdson 2 0.1333460745E+00
i, eigenvalue(i) in dvdson 3 0.1475443606E+00
i, eigenvalue(i) in dvdson 4 0.1560784835E+00
i, eigenvalue(i) in dvdson 5 0.1830532042E+00
i, eigenvalue(i) in dvdson 6 0.1858555203E+00
i, eigenvalue(i) in dvdson 7 0.1922898551E+00
i, eigenvalue(i) in dvdson 8 0.2006569863E+00
i, eigenvalue(i) in dvdson 9 0.2019438934E+00
i, eigenvalue(i) in dvdson 10 0.2093961065E+00
Eigenvalues of small (approximate) problem
i, eigenvalue(i) in dvdson 1 0.1076616613E+00
i, eigenvalue(i) in dvdson 2 0.1333460745E+00
i, eigenvalue(i) in dvdson 3 0.1475443606E+00
i, eigenvalue(i) in dvdson 4 0.1560784835E+00
i, eigenvalue(i) in dvdson 5 0.1830532041E+00
i, eigenvalue(i) in dvdson 6 0.1858555201E+00
i, eigenvalue(i) in dvdson 7 0.1922898551E+00
i, eigenvalue(i) in dvdson 8 0.2006564113E+00
i, eigenvalue(i) in dvdson 9 0.2019412570E+00
i, eigenvalue(i) in dvdson 10 0.2093369727E+00
Eigenvalues of small (approximate) problem
i, eigenvalue(i) in dvdson 1 0.1076616613E+00
i, eigenvalue(i) in dvdson 2 0.1333460745E+00
i, eigenvalue(i) in dvdson 3 0.1475443606E+00
i, eigenvalue(i) in dvdson 4 0.1560784835E+00
i, eigenvalue(i) in dvdson 5 0.1830532041E+00
i, eigenvalue(i) in dvdson 6 0.1858555201E+00
i, eigenvalue(i) in dvdson 7 0.1922898551E+00
i, eigenvalue(i) in dvdson 8 0.2006562842E+00
i, eigenvalue(i) in dvdson 9 0.2019405560E+00
i, eigenvalue(i) in dvdson 10 0.2092932112E+00
Eigenvalues of small (approximate) problem
i, eigenvalue(i) in dvdson 1 0.1076616613E+00
i, eigenvalue(i) in dvdson 2 0.1333460745E+00
i, eigenvalue(i) in dvdson 3 0.1475443606E+00
i, eigenvalue(i) in dvdson 4 0.1560784835E+00
i, eigenvalue(i) in dvdson 5 0.1830532041E+00
i, eigenvalue(i) in dvdson 6 0.1858555201E+00
i, eigenvalue(i) in dvdson 7 0.1922898551E+00
i, eigenvalue(i) in dvdson 8 0.2006562384E+00
i, eigenvalue(i) in dvdson 9 0.2019402844E+00
i, eigenvalue(i) in dvdson 10 0.2092696303E+00
Eigenvalues of small (approximate) problem
i, eigenvalue(i) in dvdson 1 0.1076616613E+00
i, eigenvalue(i) in dvdson 2 0.1333460745E+00
i, eigenvalue(i) in dvdson 3 0.1475443605E+00
i, eigenvalue(i) in dvdson 4 0.1560784835E+00
i, eigenvalue(i) in dvdson 5 0.1830532041E+00
i, eigenvalue(i) in dvdson 6 0.1858555200E+00
i, eigenvalue(i) in dvdson 7 0.1922898551E+00
i, eigenvalue(i) in dvdson 8 0.2006562097E+00
i, eigenvalue(i) in dvdson 9 0.2019400864E+00
i, eigenvalue(i) in dvdson 10 0.2092174450E+00
Eigenvalues of small (approximate) problem
i, eigenvalue(i) in dvdson 1 0.1076616613E+00
i, eigenvalue(i) in dvdson 2 0.1333460745E+00
i, eigenvalue(i) in dvdson 3 0.1475443605E+00
i, eigenvalue(i) in dvdson 4 0.1560784835E+00
i, eigenvalue(i) in dvdson 5 0.1830532040E+00
i, eigenvalue(i) in dvdson 6 0.1858555200E+00
i, eigenvalue(i) in dvdson 7 0.1922898551E+00
i, eigenvalue(i) in dvdson 8 0.2006562033E+00
i, eigenvalue(i) in dvdson 9 0.2019400366E+00
i, eigenvalue(i) in dvdson 10 0.2091835208E+00
Eigenvalues of small (approximate) problem
i, eigenvalue(i) in dvdson 1 0.1076616613E+00
i, eigenvalue(i) in dvdson 2 0.1333460745E+00
i, eigenvalue(i) in dvdson 3 0.1475443605E+00
i, eigenvalue(i) in dvdson 4 0.1560784835E+00
i, eigenvalue(i) in dvdson 5 0.1830532040E+00
i, eigenvalue(i) in dvdson 6 0.1858555200E+00
i, eigenvalue(i) in dvdson 7 0.1922898551E+00
i, eigenvalue(i) in dvdson 8 0.2006562002E+00
i, eigenvalue(i) in dvdson 9 0.2019400123E+00
i, eigenvalue(i) in dvdson 10 0.2091588381E+00
Eigenvalues of small (approximate) problem
i, eigenvalue(i) in dvdson 1 0.1076616613E+00
i, eigenvalue(i) in dvdson 2 0.1333460745E+00
i, eigenvalue(i) in dvdson 3 0.1475443605E+00
i, eigenvalue(i) in dvdson 4 0.1560784835E+00
i, eigenvalue(i) in dvdson 5 0.1830532040E+00
i, eigenvalue(i) in dvdson 6 0.1858555200E+00
i, eigenvalue(i) in dvdson 7 0.1922898551E+00
i, eigenvalue(i) in dvdson 8 0.2006561990E+00
i, eigenvalue(i) in dvdson 9 0.2019399999E+00
i, eigenvalue(i) in dvdson 10 0.2091189253E+00
Eigenvalues of small (approximate) problem
i, eigenvalue(i) in dvdson 1 0.1076616613E+00
i, eigenvalue(i) in dvdson 2 0.1333460745E+00
i, eigenvalue(i) in dvdson 3 0.1475443605E+00
i, eigenvalue(i) in dvdson 4 0.1560784835E+00
i, eigenvalue(i) in dvdson 5 0.1830532040E+00
i, eigenvalue(i) in dvdson 6 0.1858555200E+00
i, eigenvalue(i) in dvdson 7 0.1922898551E+00
i, eigenvalue(i) in dvdson 8 0.2006561987E+00
i, eigenvalue(i) in dvdson 9 0.2019399964E+00
i, eigenvalue(i) in dvdson 10 0.2090915818E+00
Eigenvalues of small (approximate) problem
i, eigenvalue(i) in dvdson 1 0.1076616613E+00
i, eigenvalue(i) in dvdson 2 0.1333460745E+00
i, eigenvalue(i) in dvdson 3 0.1475443605E+00
i, eigenvalue(i) in dvdson 4 0.1560784835E+00
i, eigenvalue(i) in dvdson 5 0.1830532040E+00
i, eigenvalue(i) in dvdson 6 0.1858555200E+00
i, eigenvalue(i) in dvdson 7 0.1922898551E+00
i, eigenvalue(i) in dvdson 8 0.2006561984E+00
i, eigenvalue(i) in dvdson 9 0.2019399948E+00
i, eigenvalue(i) in dvdson 10 0.2090699451E+00
Eigenvalues of small (approximate) problem
i, eigenvalue(i) in dvdson 1 0.1076616613E+00
i, eigenvalue(i) in dvdson 2 0.1333460745E+00
i, eigenvalue(i) in dvdson 3 0.1475443605E+00
i, eigenvalue(i) in dvdson 4 0.1560784835E+00
i, eigenvalue(i) in dvdson 5 0.1830532040E+00
i, eigenvalue(i) in dvdson 6 0.1858555200E+00
i, eigenvalue(i) in dvdson 7 0.1922898551E+00
i, eigenvalue(i) in dvdson 8 0.2006561984E+00
i, eigenvalue(i) in dvdson 9 0.2019399940E+00
i, eigenvalue(i) in dvdson 10 0.2090336650E+00
Eigenvalues of small (approximate) problem
i, eigenvalue(i) in dvdson 1 0.1076616613E+00
i, eigenvalue(i) in dvdson 2 0.1333460745E+00
i, eigenvalue(i) in dvdson 3 0.1475443605E+00
i, eigenvalue(i) in dvdson 4 0.1560784835E+00
i, eigenvalue(i) in dvdson 5 0.1830532040E+00
i, eigenvalue(i) in dvdson 6 0.1858555200E+00
i, eigenvalue(i) in dvdson 7 0.1922898551E+00
i, eigenvalue(i) in dvdson 8 0.2006561984E+00
i, eigenvalue(i) in dvdson 9 0.2019399939E+00
i, eigenvalue(i) in dvdson 10 0.2090119272E+00
Eigenvalues of small (approximate) problem
i, eigenvalue(i) in dvdson 1 0.1076616613E+00
i, eigenvalue(i) in dvdson 2 0.1333460745E+00
i, eigenvalue(i) in dvdson 3 0.1475443605E+00
i, eigenvalue(i) in dvdson 4 0.1560784835E+00
i, eigenvalue(i) in dvdson 5 0.1830532040E+00
i, eigenvalue(i) in dvdson 6 0.1858555200E+00
i, eigenvalue(i) in dvdson 7 0.1922898551E+00
i, eigenvalue(i) in dvdson 8 0.2006561983E+00
i, eigenvalue(i) in dvdson 9 0.2019399938E+00
i, eigenvalue(i) in dvdson 10 0.2089964543E+00
Eigenvalues of small (approximate) problem
i, eigenvalue(i) in dvdson 1 0.1076616613E+00
i, eigenvalue(i) in dvdson 2 0.1333460745E+00
i, eigenvalue(i) in dvdson 3 0.1475443605E+00
i, eigenvalue(i) in dvdson 4 0.1560784835E+00
i, eigenvalue(i) in dvdson 5 0.1830532040E+00
i, eigenvalue(i) in dvdson 6 0.1858555200E+00
i, eigenvalue(i) in dvdson 7 0.1922898551E+00
i, eigenvalue(i) in dvdson 8 0.2006561983E+00
i, eigenvalue(i) in dvdson 9 0.2019399937E+00
i, eigenvalue(i) in dvdson 10 0.2089597615E+00
Eigenvalues of small (approximate) problem
i, eigenvalue(i) in dvdson 1 0.1076616613E+00
i, eigenvalue(i) in dvdson 2 0.1333460745E+00
i, eigenvalue(i) in dvdson 3 0.1475443605E+00
i, eigenvalue(i) in dvdson 4 0.1560784835E+00
i, eigenvalue(i) in dvdson 5 0.1830532040E+00
i, eigenvalue(i) in dvdson 6 0.1858555200E+00
i, eigenvalue(i) in dvdson 7 0.1922898551E+00
i, eigenvalue(i) in dvdson 8 0.2006561983E+00
i, eigenvalue(i) in dvdson 9 0.2019399937E+00
i, eigenvalue(i) in dvdson 10 0.2089416350E+00
Eigenvalues of small (approximate) problem
i, eigenvalue(i) in dvdson 1 0.1076616613E+00
i, eigenvalue(i) in dvdson 2 0.1333460745E+00
i, eigenvalue(i) in dvdson 3 0.1475443605E+00
i, eigenvalue(i) in dvdson 4 0.1560784835E+00
i, eigenvalue(i) in dvdson 5 0.1830532040E+00
i, eigenvalue(i) in dvdson 6 0.1858555200E+00
i, eigenvalue(i) in dvdson 7 0.1922898551E+00
i, eigenvalue(i) in dvdson 8 0.2006561983E+00
i, eigenvalue(i) in dvdson 9 0.2019399937E+00
i, eigenvalue(i) in dvdson 10 0.2089347782E+00
Eigenvalues of small (approximate) problem
i, eigenvalue(i) in dvdson 1 0.1076616613E+00
i, eigenvalue(i) in dvdson 2 0.1333460745E+00
i, eigenvalue(i) in dvdson 3 0.1475443604E+00
i, eigenvalue(i) in dvdson 4 0.1560784835E+00
i, eigenvalue(i) in dvdson 5 0.1830532040E+00
i, eigenvalue(i) in dvdson 6 0.1858555200E+00
i, eigenvalue(i) in dvdson 7 0.1922898551E+00
i, eigenvalue(i) in dvdson 8 0.2006561983E+00
i, eigenvalue(i) in dvdson 9 0.2019399937E+00
i, eigenvalue(i) in dvdson 10 0.2089209282E+00
Eigenvalues of small (approximate) problem
i, eigenvalue(i) in dvdson 1 0.1076616613E+00
i, eigenvalue(i) in dvdson 2 0.1333460745E+00
i, eigenvalue(i) in dvdson 3 0.1475443604E+00
i, eigenvalue(i) in dvdson 4 0.1560784835E+00
i, eigenvalue(i) in dvdson 5 0.1830532040E+00
i, eigenvalue(i) in dvdson 6 0.1858555200E+00
i, eigenvalue(i) in dvdson 7 0.1922898551E+00
i, eigenvalue(i) in dvdson 8 0.2006561983E+00
i, eigenvalue(i) in dvdson 9 0.2019399937E+00
i, eigenvalue(i) in dvdson 10 0.2089134359E+00
Eigenvalues of small (approximate) problem
i, eigenvalue(i) in dvdson 1 0.1076616613E+00
i, eigenvalue(i) in dvdson 2 0.1333460745E+00
i, eigenvalue(i) in dvdson 3 0.1475443604E+00
i, eigenvalue(i) in dvdson 4 0.1560784835E+00
i, eigenvalue(i) in dvdson 5 0.1830532039E+00
i, eigenvalue(i) in dvdson 6 0.1858555200E+00
i, eigenvalue(i) in dvdson 7 0.1922898551E+00
i, eigenvalue(i) in dvdson 8 0.2006561983E+00
i, eigenvalue(i) in dvdson 9 0.2019399936E+00
i, eigenvalue(i) in dvdson 10 0.2089094365E+00
Eigenvalues of small (approximate) problem
i, eigenvalue(i) in dvdson 1 0.1076616613E+00
i, eigenvalue(i) in dvdson 2 0.1333460744E+00
i, eigenvalue(i) in dvdson 3 0.1475443604E+00
i, eigenvalue(i) in dvdson 4 0.1560784835E+00
i, eigenvalue(i) in dvdson 5 0.1830532039E+00
i, eigenvalue(i) in dvdson 6 0.1858555200E+00
i, eigenvalue(i) in dvdson 7 0.1922898551E+00
i, eigenvalue(i) in dvdson 8 0.2006561983E+00
i, eigenvalue(i) in dvdson 9 0.2019399936E+00
i, eigenvalue(i) in dvdson 10 0.2089015163E+00
Eigenvalues of small (approximate) problem
i, eigenvalue(i) in dvdson 1 0.1076616613E+00
i, eigenvalue(i) in dvdson 2 0.1333460744E+00
i, eigenvalue(i) in dvdson 3 0.1475443604E+00
i, eigenvalue(i) in dvdson 4 0.1560784835E+00
i, eigenvalue(i) in dvdson 5 0.1830532039E+00
i, eigenvalue(i) in dvdson 6 0.1858555200E+00
i, eigenvalue(i) in dvdson 7 0.1922898551E+00
i, eigenvalue(i) in dvdson 8 0.2006561983E+00
i, eigenvalue(i) in dvdson 9 0.2019399936E+00
i, eigenvalue(i) in dvdson 10 0.2088972245E+00
Eigenvalues of small (approximate) problem
i, eigenvalue(i) in dvdson 1 0.1076616613E+00
i, eigenvalue(i) in dvdson 2 0.1333460744E+00
i, eigenvalue(i) in dvdson 3 0.1475443604E+00
i, eigenvalue(i) in dvdson 4 0.1560784835E+00
i, eigenvalue(i) in dvdson 5 0.1830532039E+00
i, eigenvalue(i) in dvdson 6 0.1858555200E+00
i, eigenvalue(i) in dvdson 7 0.1922898551E+00
i, eigenvalue(i) in dvdson 8 0.2006561983E+00
i, eigenvalue(i) in dvdson 9 0.2019399936E+00
i, eigenvalue(i) in dvdson 10 0.2088951956E+00
Eigenvalues of small (approximate) problem
i, eigenvalue(i) in dvdson 1 0.1076616613E+00
i, eigenvalue(i) in dvdson 2 0.1333460744E+00
i, eigenvalue(i) in dvdson 3 0.1475443604E+00
i, eigenvalue(i) in dvdson 4 0.1560784835E+00
i, eigenvalue(i) in dvdson 5 0.1830532039E+00
i, eigenvalue(i) in dvdson 6 0.1858555200E+00
i, eigenvalue(i) in dvdson 7 0.1922898550E+00
i, eigenvalue(i) in dvdson 8 0.2006561983E+00
i, eigenvalue(i) in dvdson 9 0.2019399936E+00
i, eigenvalue(i) in dvdson 10 0.2088913161E+00
Eigenvalues of small (approximate) problem
i, eigenvalue(i) in dvdson 1 0.1076616613E+00
i, eigenvalue(i) in dvdson 2 0.1333460744E+00
i, eigenvalue(i) in dvdson 3 0.1475443604E+00
i, eigenvalue(i) in dvdson 4 0.1560784835E+00
i, eigenvalue(i) in dvdson 5 0.1830532039E+00
i, eigenvalue(i) in dvdson 6 0.1858555200E+00
i, eigenvalue(i) in dvdson 7 0.1922898550E+00
i, eigenvalue(i) in dvdson 8 0.2006561983E+00
i, eigenvalue(i) in dvdson 9 0.2019399936E+00
i, eigenvalue(i) in dvdson 10 0.2088894762E+00
Eigenvalues of small (approximate) problem
i, eigenvalue(i) in dvdson 1 0.1076616613E+00
i, eigenvalue(i) in dvdson 2 0.1333460744E+00
i, eigenvalue(i) in dvdson 3 0.1475443604E+00
i, eigenvalue(i) in dvdson 4 0.1560784835E+00
i, eigenvalue(i) in dvdson 5 0.1830532039E+00
i, eigenvalue(i) in dvdson 6 0.1858555200E+00
i, eigenvalue(i) in dvdson 7 0.1922898550E+00
i, eigenvalue(i) in dvdson 8 0.2006561983E+00
i, eigenvalue(i) in dvdson 9 0.2019399936E+00
i, eigenvalue(i) in dvdson 10 0.2088886503E+00
**************************************************************************
* *
* Final excitation energies from Davidson algorithm *
* *
**************************************************************************
Number of loops in Davidson routine = 36
Number of matrix-vector multiplications = 360
Type of excitations = SINGLET-SINGLET
Symmetry A
Excitation energies E in a.u. and eV, dE wrt prev. cycle,
oscillator strengths f in a.u.
no. E/a.u. E/eV f dE/a.u.
-----------------------------------------------------
1 0.10766 2.9296 0.96155E-02 0.12E-11
2 0.13335 3.6285 0.10164E-01 0.22E-11
3 0.14754 4.0149 0.60718 0.34E-11
4 0.15608 4.2471 0.83085E-01 0.72E-12
5 0.18305 4.9811 0.96858E-02 0.12E-10
6 0.18586 5.0574 0.23474E-01 0.23E-11
7 0.19229 5.2325 0.24345E-02 0.18E-12
8 0.20066 5.4601 0.38196E-01 0.55E-11
9 0.20194 5.4951 0.33291E-01 0.14E-10
10 0.20889 5.6841 0.16529 0.83E-06
Transition dipole moments mu (x,y,z) in a.u.
(weak excitations are not printed)
no. E/eV f mu (x,y,z)
------------------------------------------------------------------
1 2.9296 0.96155E-02 0.28541 -0.17539 -0.14747
2 3.6285 0.10164E-01 0.48185E-03 0.32860 0.79710E-01
3 4.0149 0.60718 2.3261 -0.71996 -0.49391
4 4.2471 0.83085E-01 -0.82813 0.30566 0.13881
5 4.9811 0.96858E-02 0.26613 -0.65919E-01 -0.64779E-01
6 5.0574 0.23474E-01 -0.33195 -0.25083 -0.12786
7 5.2325 0.24345E-02 -0.91635E-01 0.89956E-01 0.50020E-01
8 5.4601 0.38196E-01 -0.52501 0.92075E-01 0.37676E-01
9 5.4951 0.33291E-01 0.48264 -0.40594E-01 -0.11265
10 5.6841 0.16529 -1.0587 0.22318 0.12746
Major MO -> MO transitions for the above excitations
Excitation Occupied to virtual Contribution
Nr. orbitals weight contributions to
(sum=1) transition dipole moment
x y z
1: 56a -> 57a 0.7795 1.0314 -0.7354 -0.4326
1: 54a -> 57a 0.1960 -0.6784 0.4314 0.1805
1: 56a -> 58a 0.0074 0.0427 0.0889 0.0352
1: 54a -> 58a 0.0030 -0.0441 -0.0433 -0.0148
1: 56a -> 60a 0.0019 -0.0247 -0.0166 -0.0057
1: 56a -> 59a 0.0010 -0.0420 0.0172 0.0102
1: 54a -> 60a 0.0010 0.0120 0.0125 -0.0019
1: 53a -> 60a 0.0009 0.0030 -0.0002 -0.0018
1: 49a -> 57a 0.0009 -0.0005 -0.0130 -0.0078
1: 54a -> 59a 0.0009 0.0268 -0.0084 -0.0120
1: 47a -> 58a 0.0008 -0.0002 0.0014 0.0012
1: 53a -> 57a 0.0006 -0.0073 0.0041 0.0001
1: 47a -> 57a 0.0005 -0.0014 -0.0001 0.0012
1: 55a -> 59a 0.0004 0.0051 0.0349 0.0121
1: 55a -> 58a 0.0003 -0.0168 0.0186 0.0116
1: 53a -> 58a 0.0003 -0.0053 0.0004 0.0015
1: 48a -> 57a 0.0002 0.0003 0.0019 0.0006
1: 51a -> 57a 0.0002 0.0181 0.0061 0.0020
1: 55a -> 57a 0.0002 -0.0334 0.0028 0.0048
1: 49a -> 60a 0.0001 0.0007 0.0004 -0.0005
NTO weight: 0.9934
occ: -0.8916 56a:1 -0.4494 54a:1 -0.0287 53a:1 0.0306 49a:1 -0.0257 47a:1 0.0122 55a:1 0.0149 48a:1 0.0142 51a:1
virt: 0.9923 57a:1 -0.1028 58a:1 0.0541 60a:1 0.0422 59a:1
2: 54a -> 57a 0.4490 -1.0269 0.6529 0.2732
2: 55a -> 57a 0.4086 1.6038 -0.1368 -0.2303
2: 56a -> 57a 0.1059 -0.3801 0.2710 0.1594
2: 55a -> 59a 0.0149 -0.0297 -0.2031 -0.0703
2: 56a -> 59a 0.0037 -0.0797 0.0327 0.0194
2: 54a -> 58a 0.0024 -0.0391 -0.0383 -0.0131
2: 56a -> 58a 0.0015 -0.0195 -0.0405 -0.0160
2: 54a -> 59a 0.0011 -0.0299 0.0094 0.0134
2: 53a -> 57a 0.0009 0.0087 -0.0049 -0.0001
2: 46a -> 59a 0.0009 -0.0015 -0.0077 -0.0022
2: 56a -> 63a 0.0009 -0.0161 -0.0171 -0.0034
2: 49a -> 57a 0.0007 -0.0005 -0.0115 -0.0069
2: 56a -> 60a 0.0006 -0.0143 -0.0096 -0.0033
2: 54a -> 63a 0.0006 -0.0026 -0.0158 -0.0042
2: 50a -> 58a 0.0005 0.0223 -0.0187 -0.0103
2: 51a -> 59a 0.0005 -0.0135 -0.0103 -0.0016
2: 55a -> 63a 0.0004 -0.0128 -0.0027 0.0015
2: 53a -> 60a 0.0004 0.0018 -0.0002 -0.0011
2: 55a -> 58a 0.0003 0.0156 -0.0173 -0.0107
2: 56a -> 77a 0.0003 -0.0012 0.0004 -0.0012
NTO weight: 0.9693
occ: 0.6806 54a:1 0.6527 55a:1 -0.3304 56a:1 -0.0308 53a:1 0.0012 46a:1 -0.0268 49a:1
virt: -0.9978 57a:1 -0.0379 59a:1 0.0354 58a:1 0.0394 63a:1 0.0090 60a:1 0.0056 77a:1
NTO weight: 0.0230
occ: -0.4083 54a:1 0.6991 55a:1 0.5391 56a:1 0.0149 53a:1 0.1822 46a:1 0.0031 49a:1 0.0538 50a:1 0.1326 51a:1
virt: 0.0180 57a:1 -0.9236 59a:1 -0.3578 58a:1 -0.0825 63a:1 -0.0905 60a:1 -0.0598 77a:1
3: 55a -> 57a 0.5173 1.8046 -0.1540 -0.2591
3: 54a -> 57a 0.3006 0.8402 -0.5342 -0.2235
3: 56a -> 57a 0.0733 0.3163 -0.2255 -0.1327
3: 53a -> 57a 0.0603 -0.0702 0.0394 0.0007
3: 55a -> 58a 0.0089 -0.0858 0.0952 0.0593
3: 56a -> 59a 0.0048 -0.0909 0.0373 0.0221
3: 50a -> 57a 0.0036 -0.0060 -0.0376 -0.0220
3: 53a -> 60a 0.0023 -0.0047 0.0004 0.0028
3: 50a -> 58a 0.0021 -0.0453 0.0380 0.0209
3: 55a -> 60a 0.0017 -0.0342 -0.0132 -0.0002
3: 51a -> 60a 0.0008 0.0122 -0.0193 -0.0097
3: 46a -> 57a 0.0007 -0.0045 -0.0053 -0.0023
3: 55a -> 63a 0.0006 -0.0166 -0.0035 0.0020
3: 54a -> 59a 0.0006 -0.0218 0.0069 0.0098
3: 56a -> 60a 0.0006 -0.0136 -0.0091 -0.0031
3: 51a -> 58a 0.0004 0.0132 0.0012 0.0007
3: 54a -> 81a 0.0004 -0.0066 0.0044 0.0033
3: 54a -> 60a 0.0003 0.0070 0.0073 -0.0011
3: 51a -> 63a 0.0003 0.0068 -0.0034 -0.0031
3: 49a -> 71a 0.0003 -0.0021 -0.0003 -0.0005
NTO weight: 0.9640
occ: 0.7385 55a:1 -0.5580 54a:1 0.2758 56a:1 0.2513 53a:1 -0.0576 50a:1 -0.0024 51a:1 0.0275 46a:1
virt: -0.9957 57a:1 0.0684 58a:1 -0.0331 59a:1 0.0473 60a:1 0.0185 63a:1 -0.0112 81a:1
4: 53a -> 57a 0.8676 -0.2665 0.1495 0.0027
4: 55a -> 57a 0.0293 -0.4293 0.0366 0.0616
4: 54a -> 57a 0.0234 -0.2343 0.1489 0.0623
4: 53a -> 60a 0.0186 -0.0133 0.0011 0.0080
4: 56a -> 57a 0.0114 -0.1247 0.0889 0.0523
4: 50a -> 57a 0.0093 -0.0097 -0.0605 -0.0354
4: 49a -> 57a 0.0070 0.0015 0.0363 0.0217
4: 53a -> 58a 0.0066 0.0246 -0.0016 -0.0069
4: 54a -> 60a 0.0039 0.0237 0.0247 -0.0037
4: 56a -> 60a 0.0033 -0.0329 -0.0221 -0.0076
4: 49a -> 58a 0.0025 0.0346 -0.0279 -0.0210
4: 54a -> 58a 0.0021 -0.0366 -0.0359 -0.0123
4: 51a -> 57a 0.0017 0.0515 0.0172 0.0057
4: 55a -> 58a 0.0016 0.0366 -0.0406 -0.0253
4: 56a -> 58a 0.0011 0.0163 0.0340 0.0135
4: 52a -> 57a 0.0010 0.0288 0.0117 0.0041
4: 49a -> 63a 0.0008 0.0114 -0.0081 -0.0057
4: 50a -> 60a 0.0008 -0.0036 0.0008 0.0003
4: 50a -> 63a 0.0005 -0.0114 0.0084 0.0043
4: 53a -> 71a 0.0005 -0.0030 -0.0009 0.0007
NTO weight: 0.9732
occ: -0.9579 53a:1 0.1684 55a:1 -0.1412 54a:1 0.1172 56a:1 0.1007 50a:1 -0.0877 49a:1 0.0407 51a:1 0.0309 52a:1
virt: 0.9881 57a:1 -0.1332 60a:1 0.0735 58a:1 -0.0048 63a:1 0.0207 71a:1
NTO weight: 0.0156
occ: 0.1241 53a:1 0.4210 55a:1 -0.7882 54a:1 -0.3825 56a:1 -0.0558 50a:1 0.1818 49a:1 0.0481 51a:1 0.0366 52a:1
virt: 0.1480 57a:1 0.7194 60a:1 -0.6764 58a:1 0.0514 63a:1 -0.0212 71a:1
5: 56a -> 58a 0.5159 -0.3559 -0.7415 -0.2932
5: 54a -> 58a 0.1719 0.3332 0.3269 0.1119
5: 52a -> 57a 0.1158 0.3180 0.1290 0.0449
5: 50a -> 57a 0.1051 0.0326 0.2029 0.1188
5: 51a -> 57a 0.0174 -0.1672 -0.0559 -0.0186
5: 47a -> 57a 0.0109 0.0064 0.0003 -0.0056
5: 53a -> 57a 0.0085 -0.0263 0.0148 0.0003
5: 56a -> 59a 0.0078 0.1161 -0.0476 -0.0282
5: 56a -> 57a 0.0076 0.1021 -0.0728 -0.0428
5: 48a -> 57a 0.0036 -0.0013 -0.0077 -0.0025
5: 55a -> 59a 0.0033 0.0139 0.0949 0.0329
5: 47a -> 58a 0.0023 0.0004 -0.0023 -0.0020
5: 51a -> 58a 0.0017 -0.0277 -0.0026 -0.0015
5: 55a -> 60a 0.0015 -0.0323 -0.0125 -0.0002
5: 50a -> 60a 0.0015 0.0049 -0.0011 -0.0004
5: 56a -> 60a 0.0015 0.0219 0.0147 0.0051
5: 56a -> 71a 0.0014 0.0008 0.0042 -0.0037
5: 53a -> 60a 0.0014 0.0036 -0.0003 -0.0022
5: 54a -> 57a 0.0013 -0.0553 0.0352 0.0147
5: 54a -> 71a 0.0012 -0.0002 -0.0013 -0.0034
NTO weight: 0.7118
occ: 0.8654 56a:1 0.4911 54a:1 -0.0616 52a:1 0.0606 50a:1 -0.0243 51a:1 0.0370 47a:1 0.0148 53a:1 0.0108 48a:1 0.0081 55a:1
virt: -0.9814 58a:1 -0.1528 57a:1 0.0913 59a:1 0.0417 60a:1 0.0586 71a:1
NTO weight: 0.2599
occ: -0.0471 56a:1 -0.0557 54a:1 -0.6592 52a:1 0.6302 50a:1 0.2679 51a:1 -0.2167 47a:1 0.1759 53a:1 0.1155 48a:1 0.0015 55a:1
virt: 0.1539 58a:1 -0.9875 57a:1 -0.0080 59a:1 0.0310 60a:1 -0.0072 71a:1
6: 52a -> 57a 0.7308 -0.7988 -0.3240 -0.1127
6: 54a -> 58a 0.0823 0.2306 0.2262 0.0774
6: 56a -> 58a 0.0805 -0.1406 -0.2929 -0.1158
6: 49a -> 57a 0.0322 -0.0032 -0.0777 -0.0464
6: 51a -> 57a 0.0174 0.1674 0.0560 0.0186
6: 50a -> 57a 0.0093 -0.0097 -0.0603 -0.0353
6: 52a -> 58a 0.0056 0.0120 0.0329 0.0172
6: 56a -> 59a 0.0049 0.0919 -0.0377 -0.0223
6: 47a -> 57a 0.0043 0.0040 0.0002 -0.0035
6: 55a -> 58a 0.0034 -0.0528 0.0586 0.0365
6: 53a -> 57a 0.0028 -0.0151 0.0085 0.0002
6: 48a -> 57a 0.0023 -0.0011 -0.0061 -0.0020
6: 51a -> 58a 0.0019 0.0294 0.0027 0.0016
6: 55a -> 60a 0.0019 0.0361 0.0139 0.0002
6: 49a -> 60a 0.0014 -0.0023 -0.0013 0.0018
6: 52a -> 60a 0.0014 0.0492 0.0440 0.0198
6: 54a -> 57a 0.0013 -0.0551 0.0350 0.0147
6: 56a -> 60a 0.0012 -0.0195 -0.0131 -0.0045
6: 56a -> 57a 0.0007 0.0312 -0.0223 -0.0131
6: 51a -> 63a 0.0006 0.0093 -0.0046 -0.0042
NTO weight: 0.8061
occ: 0.9566 52a:1 0.0140 54a:1 0.0052 56a:1 -0.1977 49a:1 -0.1506 51a:1 -0.1068 50a:1 -0.0727 47a:1 0.0068 55a:1 0.0585 53a:1 0.0530 48a:1
virt: -0.9962 57a:1 0.0812 58a:1 -0.0317 60a:1 -0.0042 63a:1
NTO weight: 0.1721
occ: -0.0109 52a:1 0.6908 54a:1 0.7047 56a:1 -0.0307 49a:1 0.0797 51a:1 -0.0184 50a:1 -0.0125 47a:1 -0.1347 55a:1 0.0101 53a:1 0.0091 48a:1
virt: -0.0793 57a:1 -0.9889 58a:1 0.1190 59a:1 -0.0399 60a:1 0.0048 63a:1
7: 49a -> 57a 0.4888 -0.0124 -0.3029 -0.1810
7: 50a -> 57a 0.3598 0.0604 0.3755 0.2199
7: 56a -> 58a 0.0379 0.0965 0.2010 0.0795
7: 53a -> 58a 0.0169 -0.0394 0.0026 0.0110
7: 49a -> 60a 0.0138 -0.0072 -0.0040 0.0057
7: 53a -> 57a 0.0134 -0.0331 0.0186 0.0003
7: 50a -> 60a 0.0098 0.0126 -0.0029 -0.0010
7: 56a -> 60a 0.0092 -0.0548 -0.0368 -0.0127
7: 54a -> 58a 0.0067 -0.0656 -0.0643 -0.0220
7: 53a -> 63a 0.0063 -0.0094 0.0032 0.0071
7: 49a -> 63a 0.0056 0.0301 -0.0212 -0.0150
7: 49a -> 58a 0.0046 0.0473 -0.0382 -0.0288
7: 54a -> 60a 0.0039 0.0236 0.0246 -0.0037
7: 51a -> 57a 0.0025 -0.0637 -0.0213 -0.0071
7: 56a -> 59a 0.0025 -0.0657 0.0270 0.0160
7: 54a -> 63a 0.0022 -0.0050 -0.0305 -0.0082
7: 50a -> 63a 0.0022 -0.0238 0.0177 0.0089
7: 56a -> 57a 0.0018 -0.0490 0.0349 0.0205
7: 56a -> 63a 0.0016 0.0220 0.0234 0.0047
7: 54a -> 57a 0.0014 0.0582 -0.0370 -0.0155
NTO weight: 0.9062
occ: -0.7517 49a:1 0.6392 50a:1 -0.0529 56a:1 0.1355 53a:1 -0.0504 54a:1 0.0516 51a:1
virt: -0.9784 57a:1 0.0572 58a:1 0.1676 60a:1 -0.1065 63a:1 0.0028 59a:1
NTO weight: 0.0746
occ: -0.0962 49a:1 -0.1080 50a:1 0.8145 56a:1 0.4278 53a:1 0.3641 54a:1 0.0028 51a:1
virt: -0.0151 57a:1 0.9169 58a:1 -0.3663 60a:1 0.0507 63a:1 -0.1495 59a:1
8: 56a -> 59a 0.3690 -0.7968 0.3267 0.1936
8: 51a -> 57a 0.1770 -0.5333 -0.1784 -0.0593
8: 49a -> 57a 0.1088 0.0058 0.1429 0.0854
8: 55a -> 58a 0.0907 0.2731 -0.3031 -0.1887
8: 50a -> 57a 0.0777 0.0281 0.1746 0.1022
8: 52a -> 57a 0.0513 -0.2116 -0.0858 -0.0299
8: 55a -> 59a 0.0242 -0.0378 -0.2585 -0.0895
8: 56a -> 60a 0.0201 0.0813 0.0546 0.0188
8: 54a -> 59a 0.0137 0.1063 -0.0334 -0.0477
8: 54a -> 58a 0.0121 0.0884 0.0868 0.0297
8: 56a -> 58a 0.0109 0.0516 0.1075 0.0425
8: 55a -> 60a 0.0082 0.0749 0.0289 0.0005
8: 55a -> 63a 0.0049 0.0473 0.0099 -0.0057
8: 56a -> 63a 0.0028 0.0290 0.0308 0.0062
8: 53a -> 59a 0.0027 0.0010 0.0020 -0.0028
8: 52a -> 60a 0.0027 0.0690 0.0618 0.0278
8: 50a -> 58a 0.0016 0.0394 -0.0331 -0.0182
8: 48a -> 57a 0.0015 -0.0009 -0.0050 -0.0016
8: 52a -> 63a 0.0014 0.0255 0.0192 0.0088
8: 49a -> 60a 0.0014 0.0023 0.0013 -0.0018
NTO weight: 0.4248
occ: -0.9651 56a:1 -0.0089 51a:1 -0.0175 49a:1 -0.1827 55a:1 -0.0034 50a:1 0.0067 52a:1 -0.1689 54a:1 -0.0786 53a:1
virt: 0.9798 59a:1 0.0138 57a:1 -0.0411 58a:1 -0.1863 60a:1 -0.0584 63a:1
NTO weight: 0.4169
occ: 0.0174 56a:1 -0.6509 51a:1 -0.5102 49a:1 -0.0127 55a:1 -0.4338 50a:1 -0.3517 52a:1 -0.0039 54a:1 0.0010 53a:1 -0.0597 48a:1
virt: -0.0127 59a:1 0.9991 57a:1 0.0365 58a:1 0.0047 60a:1 -0.0177 63a:1
NTO weight: 0.1352
occ: 0.2280 56a:1 0.0342 51a:1 0.0590 49a:1 -0.9170 55a:1 -0.0779 50a:1 -0.0056 52a:1 -0.3101 54a:1 -0.0159 53a:1 0.0031 48a:1
virt: 0.1122 59a:1 -0.0299 57a:1 0.9170 58a:1 0.3203 60a:1 0.2074 63a:1
9: 56a -> 59a 0.2314 -0.6310 0.2587 0.1533
9: 51a -> 57a 0.2070 0.5768 0.1929 0.0641
9: 50a -> 57a 0.1156 -0.0342 -0.2129 -0.1247
9: 49a -> 57a 0.1086 -0.0058 -0.1428 -0.0853
9: 54a -> 58a 0.0768 0.2228 0.2185 0.0748
9: 52a -> 57a 0.0534 0.2159 0.0876 0.0305
9: 55a -> 58a 0.0515 0.2059 -0.2285 -0.1423
9: 55a -> 60a 0.0353 0.1556 0.0600 0.0010
9: 55a -> 59a 0.0337 -0.0445 -0.3048 -0.1055
9: 48a -> 57a 0.0151 0.0028 0.0158 0.0051
9: 54a -> 59a 0.0121 0.1000 -0.0314 -0.0449
9: 55a -> 63a 0.0061 0.0526 0.0110 -0.0064
9: 50a -> 58a 0.0060 -0.0757 0.0635 0.0350
9: 56a -> 63a 0.0049 0.0385 0.0409 0.0082
9: 56a -> 58a 0.0041 -0.0316 -0.0657 -0.0260
9: 56a -> 60a 0.0041 0.0365 0.0245 0.0084
9: 52a -> 60a 0.0034 -0.0782 -0.0700 -0.0315
9: 49a -> 58a 0.0027 -0.0361 0.0292 0.0220
9: 53a -> 59a 0.0026 0.0010 0.0019 -0.0027
9: 54a -> 60a 0.0016 0.0152 0.0159 -0.0024
NTO weight: 0.5066
occ: 0.0529 56a:1 -0.6306 51a:1 -0.4868 50a:1 -0.4671 49a:1 0.0681 54a:1 -0.3241 52a:1 0.0747 55a:1 -0.1705 48a:1 0.0047 53a:1
virt: -0.0659 59a:1 -0.9866 57a:1 -0.1422 58a:1 -0.0456 60a:1 -0.0030 63a:1
NTO weight: 0.3351
occ: 0.7700 56a:1 0.1011 51a:1 0.0144 50a:1 0.0321 49a:1 0.3918 54a:1 0.0417 52a:1 0.4835 55a:1 0.0273 48a:1 0.0770 53a:1
virt: -0.8744 59a:1 0.1286 57a:1 -0.4571 58a:1 -0.0953 60a:1 0.0282 63a:1
NTO weight: 0.1136
occ: 0.6254 56a:1 -0.1298 51a:1 0.0630 50a:1 0.0135 49a:1 -0.4945 54a:1 0.0221 52a:1 -0.5810 55a:1 -0.0351 48a:1 0.0643 53a:1
virt: -0.4247 59a:1 -0.0962 57a:1 0.6964 58a:1 0.5049 60a:1 0.2652 63a:1
NTO weight: 0.0202
occ: 0.0182 56a:1 0.0876 51a:1 -0.2258 50a:1 -0.1324 49a:1 0.6659 54a:1 0.3528 52a:1 -0.5909 55a:1 0.0237 48a:1 -0.0764 53a:1
virt: 0.2129 59a:1 0.0273 57a:1 -0.5345 58a:1 0.7460 60a:1 0.3342 63a:1
10: 48a -> 57a 0.2244 0.0106 0.0610 0.0195
10: 55a -> 58a 0.1989 -0.4046 0.4490 0.2795
10: 51a -> 57a 0.1827 -0.5419 -0.1812 -0.0602
10: 54a -> 59a 0.1577 0.3610 -0.1135 -0.1619
10: 50a -> 57a 0.0552 -0.0237 -0.1471 -0.0862
10: 56a -> 59a 0.0374 -0.2536 0.1040 0.0616
10: 49a -> 57a 0.0364 -0.0034 -0.0826 -0.0494
10: 55a -> 59a 0.0174 0.0320 0.2191 0.0758
10: 55a -> 60a 0.0167 -0.1070 -0.0412 -0.0007
10: 56a -> 58a 0.0103 -0.0503 -0.1047 -0.0414
10: 55a -> 63a 0.0092 -0.0646 -0.0135 0.0078
10: 46a -> 57a 0.0087 0.0156 0.0183 0.0077
10: 56a -> 60a 0.0066 -0.0465 -0.0313 -0.0108
10: 45a -> 57a 0.0044 0.0041 -0.0022 0.0018
10: 53a -> 59a 0.0036 0.0012 0.0023 -0.0032
10: 56a -> 57a 0.0026 -0.0595 0.0424 0.0250
10: 47a -> 57a 0.0019 -0.0027 -0.0001 0.0023
10: 54a -> 63a 0.0018 -0.0045 -0.0273 -0.0073
10: 51a -> 59a 0.0016 0.0246 0.0187 0.0029
10: 55a -> 57a 0.0016 -0.0991 0.0085 0.0142
NTO weight: 0.5196
occ: -0.6555 48a:1 -0.0601 55a:1 0.5950 51a:1 -0.0362 54a:1 -0.3252 50a:1 -0.0841 56a:1 -0.2639 49a:1 -0.1293 46a:1 -0.0921 45a:1 -0.0054 53a:1 0.0598 47a:1
virt: -0.9975 57a:1 -0.0253 58a:1 0.0647 59a:1 -0.0013 60a:1 -0.0101 63a:1
NTO weight: 0.3118
occ: -0.0200 48a:1 -0.7929 55a:1 -0.0288 51a:1 0.4619 54a:1 -0.0099 50a:1 0.3894 56a:1 -0.0081 49a:1 -0.0039 46a:1 -0.0028 45a:1 0.0707 53a:1 0.0018 47a:1
virt: -0.0236 57a:1 -0.7041 58a:1 -0.6602 59a:1 -0.2400 60a:1 -0.1014 63a:1
NTO weight: 0.1455
occ: -0.0819 48a:1 0.5609 55a:1 -0.0029 51a:1 0.7954 54a:1 -0.0406 50a:1 0.1711 56a:1 -0.0330 49a:1 -0.0162 46a:1 -0.0115 45a:1 0.1160 53a:1 0.0075 47a:1
virt: -0.0660 57a:1 0.6104 58a:1 -0.7396 59a:1 0.1535 60a:1 0.2290 63a:1
All SINGLET-SINGLET excitation energies
no. E/a.u. E/eV f tau/s Symmetry
------------------------------------------------------------------
1: 0.10766 2.92962 0.9615E-02 0.2793E-06 A
2: 0.13335 3.62853 0.1016E-01 0.1722E-06 A
3: 0.14754 4.01489 0.6072 0.2355E-08 A
4: 0.15608 4.24711 0.8309E-01 0.1538E-07 A
5: 0.18305 4.98113 0.9686E-02 0.9590E-07 A
6: 0.18586 5.05739 0.2347E-01 0.3838E-07 A
7: 0.19229 5.23247 0.2435E-02 0.3457E-06 A
8: 0.20066 5.46013 0.3820E-01 0.2024E-07 A
9: 0.20194 5.49507 0.3329E-01 0.2293E-07 A
10: 0.20889 5.68415 0.1653 0.4315E-08 A
tau: electric dipole radiative lifetime (in seconds)
Unrelaxed approximate excited state dipole moments
no. E/eV Excited state dipole moment (Debye) Symmetry
------------------------------------------------------------------
1: 2.92962 3.24950 -6.82551 -3.38494 A
2: 3.62853 13.18229 -6.35511 -3.85417 A
3: 4.01489 8.90169 -3.14106 -2.09725 A
4: 4.24711 -2.36132 4.19360 2.31085 A
5: 4.98113 1.86069 -4.00566 -1.89624 A
6: 5.05739 -6.93304 3.36440 2.19901 A
7: 5.23247 -12.78319 -0.69601 0.36170 A
8: 5.46013 -5.36251 -3.07849 -1.22772 A
9: 5.49507 -6.18841 -3.55539 -1.37657 A
10: 5.68415 3.29944 -2.74337 -1.45138 A
**************************************************************************
***** STARTING CALCULATION OF SINGLET-TRIPLET EXCITATION ENERGIES ******
**************************************************************************
Eigenvalues of small (approximate) problem
i, eigenvalue(i) in dvdson 1 0.1006565666E+00
i, eigenvalue(i) in dvdson 2 0.1123195455E+00
i, eigenvalue(i) in dvdson 3 0.1194309155E+00
i, eigenvalue(i) in dvdson 4 0.1551077810E+00
i, eigenvalue(i) in dvdson 5 0.1599650809E+00
i, eigenvalue(i) in dvdson 6 0.1740302883E+00
i, eigenvalue(i) in dvdson 7 0.1795404034E+00
i, eigenvalue(i) in dvdson 8 0.1832536262E+00
i, eigenvalue(i) in dvdson 9 0.1942688889E+00
i, eigenvalue(i) in dvdson 10 0.2036763198E+00
Eigenvalues of small (approximate) problem
i, eigenvalue(i) in dvdson 1 0.9673474716E-01
i, eigenvalue(i) in dvdson 2 0.1080373552E+00
i, eigenvalue(i) in dvdson 3 0.1158938948E+00
i, eigenvalue(i) in dvdson 4 0.1477153900E+00
i, eigenvalue(i) in dvdson 5 0.1498326307E+00
i, eigenvalue(i) in dvdson 6 0.1661791901E+00
i, eigenvalue(i) in dvdson 7 0.1689348734E+00
i, eigenvalue(i) in dvdson 8 0.1735246511E+00
i, eigenvalue(i) in dvdson 9 0.1855720680E+00
i, eigenvalue(i) in dvdson 10 0.1907739581E+00
Eigenvalues of small (approximate) problem
i, eigenvalue(i) in dvdson 1 0.9657167371E-01
i, eigenvalue(i) in dvdson 2 0.1078325341E+00
i, eigenvalue(i) in dvdson 3 0.1157980698E+00
i, eigenvalue(i) in dvdson 4 0.1471660458E+00
i, eigenvalue(i) in dvdson 5 0.1490695940E+00
i, eigenvalue(i) in dvdson 6 0.1622945070E+00
i, eigenvalue(i) in dvdson 7 0.1658311238E+00
i, eigenvalue(i) in dvdson 8 0.1714715069E+00
i, eigenvalue(i) in dvdson 9 0.1769252724E+00
i, eigenvalue(i) in dvdson 10 0.1848637509E+00
Eigenvalues of small (approximate) problem
i, eigenvalue(i) in dvdson 1 0.9656777084E-01
i, eigenvalue(i) in dvdson 2 0.1078273841E+00
i, eigenvalue(i) in dvdson 3 0.1157956336E+00
i, eigenvalue(i) in dvdson 4 0.1471515400E+00
i, eigenvalue(i) in dvdson 5 0.1489711865E+00
i, eigenvalue(i) in dvdson 6 0.1604509968E+00
i, eigenvalue(i) in dvdson 7 0.1657652080E+00
i, eigenvalue(i) in dvdson 8 0.1709993331E+00
i, eigenvalue(i) in dvdson 9 0.1751586457E+00
i, eigenvalue(i) in dvdson 10 0.1847224428E+00
Eigenvalues of small (approximate) problem
i, eigenvalue(i) in dvdson 1 0.9656772182E-01
i, eigenvalue(i) in dvdson 2 0.1078273200E+00
i, eigenvalue(i) in dvdson 3 0.1157955801E+00
i, eigenvalue(i) in dvdson 4 0.1471511944E+00
i, eigenvalue(i) in dvdson 5 0.1489690325E+00
i, eigenvalue(i) in dvdson 6 0.1604078166E+00
i, eigenvalue(i) in dvdson 7 0.1657626356E+00
i, eigenvalue(i) in dvdson 8 0.1709869818E+00
i, eigenvalue(i) in dvdson 9 0.1751134708E+00
i, eigenvalue(i) in dvdson 10 0.1846854904E+00
Eigenvalues of small (approximate) problem
i, eigenvalue(i) in dvdson 1 0.9656771994E-01
i, eigenvalue(i) in dvdson 2 0.1078273171E+00
i, eigenvalue(i) in dvdson 3 0.1157955774E+00
i, eigenvalue(i) in dvdson 4 0.1471511775E+00
i, eigenvalue(i) in dvdson 5 0.1489688776E+00
i, eigenvalue(i) in dvdson 6 0.1604042738E+00
i, eigenvalue(i) in dvdson 7 0.1657622585E+00
i, eigenvalue(i) in dvdson 8 0.1709854483E+00
i, eigenvalue(i) in dvdson 9 0.1751079684E+00
i, eigenvalue(i) in dvdson 10 0.1846750774E+00
Eigenvalues of small (approximate) problem
i, eigenvalue(i) in dvdson 1 0.9656771990E-01
i, eigenvalue(i) in dvdson 2 0.1078273171E+00
i, eigenvalue(i) in dvdson 3 0.1157955774E+00
i, eigenvalue(i) in dvdson 4 0.1471511768E+00
i, eigenvalue(i) in dvdson 5 0.1489688740E+00
i, eigenvalue(i) in dvdson 6 0.1604040320E+00
i, eigenvalue(i) in dvdson 7 0.1657622275E+00
i, eigenvalue(i) in dvdson 8 0.1709853020E+00
i, eigenvalue(i) in dvdson 9 0.1751063618E+00
i, eigenvalue(i) in dvdson 10 0.1846604021E+00
Eigenvalues of small (approximate) problem
i, eigenvalue(i) in dvdson 1 0.9656771988E-01
i, eigenvalue(i) in dvdson 2 0.1078273170E+00
i, eigenvalue(i) in dvdson 3 0.1157955774E+00
i, eigenvalue(i) in dvdson 4 0.1471511768E+00
i, eigenvalue(i) in dvdson 5 0.1489688737E+00
i, eigenvalue(i) in dvdson 6 0.1604040199E+00
i, eigenvalue(i) in dvdson 7 0.1657622233E+00
i, eigenvalue(i) in dvdson 8 0.1709852903E+00
i, eigenvalue(i) in dvdson 9 0.1751062385E+00
i, eigenvalue(i) in dvdson 10 0.1846562712E+00
Eigenvalues of small (approximate) problem
i, eigenvalue(i) in dvdson 1 0.9656771983E-01
i, eigenvalue(i) in dvdson 2 0.1078273169E+00
i, eigenvalue(i) in dvdson 3 0.1157955774E+00
i, eigenvalue(i) in dvdson 4 0.1471511768E+00
i, eigenvalue(i) in dvdson 5 0.1489688736E+00
i, eigenvalue(i) in dvdson 6 0.1604040189E+00
i, eigenvalue(i) in dvdson 7 0.1657622221E+00
i, eigenvalue(i) in dvdson 8 0.1709852886E+00
i, eigenvalue(i) in dvdson 9 0.1751062171E+00
i, eigenvalue(i) in dvdson 10 0.1846545840E+00
Eigenvalues of small (approximate) problem
i, eigenvalue(i) in dvdson 1 0.9656771975E-01
i, eigenvalue(i) in dvdson 2 0.1078273167E+00
i, eigenvalue(i) in dvdson 3 0.1157955774E+00
i, eigenvalue(i) in dvdson 4 0.1471511768E+00
i, eigenvalue(i) in dvdson 5 0.1489688736E+00
i, eigenvalue(i) in dvdson 6 0.1604040186E+00
i, eigenvalue(i) in dvdson 7 0.1657622216E+00
i, eigenvalue(i) in dvdson 8 0.1709852883E+00
i, eigenvalue(i) in dvdson 9 0.1751062116E+00
i, eigenvalue(i) in dvdson 10 0.1846523698E+00
Eigenvalues of small (approximate) problem
i, eigenvalue(i) in dvdson 1 0.9656771974E-01
i, eigenvalue(i) in dvdson 2 0.1078273167E+00
i, eigenvalue(i) in dvdson 3 0.1157955774E+00
i, eigenvalue(i) in dvdson 4 0.1471511768E+00
i, eigenvalue(i) in dvdson 5 0.1489688735E+00
i, eigenvalue(i) in dvdson 6 0.1604040186E+00
i, eigenvalue(i) in dvdson 7 0.1657622215E+00
i, eigenvalue(i) in dvdson 8 0.1709852883E+00
i, eigenvalue(i) in dvdson 9 0.1751062112E+00
i, eigenvalue(i) in dvdson 10 0.1846519459E+00
**************************************************************************
* *
* Final excitation energies from Davidson algorithm *
* *
**************************************************************************
Number of loops in Davidson routine = 11
Number of matrix-vector multiplications = 110
Type of excitations = SINGLET-TRIPLET
Symmetry A
Excitation energies E in a.u. and eV, dE wrt prev. cycle,
oscillator strengths f in a.u.
no. E/a.u. E/eV f dE/a.u.
-----------------------------------------------------
1 0.96568E-01 2.6277 0.0000 0.95E-11
2 0.10783 2.9341 0.0000 0.12E-10
3 0.11580 3.1510 0.0000 0.39E-11
4 0.14715 4.0042 0.0000 0.12E-12
5 0.14897 4.0536 0.0000 0.18E-10
6 0.16040 4.3648 0.0000 0.26E-10
7 0.16576 4.5106 0.0000 0.48E-10
8 0.17099 4.6527 0.0000 0.30E-10
9 0.17511 4.7649 0.0000 0.40E-09
10 0.18465 5.0246 0.0000 0.42E-06
Major MO -> MO transitions for the above excitations
Excitation Occupied to virtual Contribution
Nr. orbitals weight contributions to
(sum=1) transition dipole moment
x y z
1: 56a -> 57a 0.8717
1: 55a -> 57a 0.0764
1: 54a -> 57a 0.0098
1: 56a -> 60a 0.0078
1: 54a -> 58a 0.0078
1: 51a -> 57a 0.0044
1: 56a -> 59a 0.0032
1: 50a -> 57a 0.0029
1: 52a -> 57a 0.0011
1: 47a -> 58a 0.0010
1: 56a -> 58a 0.0010
1: 48a -> 57a 0.0009
1: 53a -> 60a 0.0008
1: 47a -> 57a 0.0007
1: 54a -> 59a 0.0007
1: 51a -> 63a 0.0006
1: 53a -> 57a 0.0005
1: 50a -> 63a 0.0004
1: 51a -> 60a 0.0003
1: 56a -> 75a 0.0003
NTO weight: 0.9805
occ: 0.9494 56a:1 0.2774 55a:1 0.1045 54a:1 -0.0654 51a:1 0.0545 50a:1 0.0330 52a:1 0.0285 47a:1 -0.0299 48a:1 0.0251 53a:1
virt: -0.9939 57a:1 -0.0842 60a:1 0.0404 58a:1 -0.0570 59a:1 0.0028 63a:1 0.0162 75a:1
2: 55a -> 57a 0.5548
2: 54a -> 57a 0.3428
2: 56a -> 57a 0.0290
2: 51a -> 57a 0.0108
2: 50a -> 57a 0.0079
2: 55a -> 59a 0.0077
2: 49a -> 57a 0.0074
2: 56a -> 58a 0.0069
2: 55a -> 60a 0.0045
2: 52a -> 57a 0.0037
2: 54a -> 59a 0.0032
2: 55a -> 58a 0.0026
2: 54a -> 60a 0.0020
2: 51a -> 63a 0.0018
2: 51a -> 60a 0.0013
2: 53a -> 60a 0.0009
2: 54a -> 58a 0.0008
2: 49a -> 63a 0.0008
2: 50a -> 58a 0.0005
2: 47a -> 58a 0.0005
NTO weight: 0.9631
occ: 0.7649 55a:1 -0.5959 54a:1 -0.1723 56a:1 -0.1030 51a:1 0.0899 50a:1 0.0878 49a:1 0.0618 52a:1 -0.0023 53a:1
virt: -0.9965 57a:1 0.0343 59a:1 -0.0059 58a:1 -0.0761 60a:1 0.0070 63a:1
NTO weight: 0.0167
occ: 0.5924 55a:1 0.5631 54a:1 0.5283 56a:1 0.0805 51a:1 -0.1611 50a:1 -0.0320 49a:1 -0.0175 52a:1 -0.0331 53a:1 0.1345 47a:1
virt: 0.0373 57a:1 0.6461 59a:1 -0.7481 58a:1 -0.1428 60a:1 -0.0335 63a:1
3: 54a -> 57a 0.5925
3: 55a -> 57a 0.2996
3: 56a -> 57a 0.0647
3: 56a -> 58a 0.0098
3: 55a -> 59a 0.0063
3: 54a -> 60a 0.0057
3: 55a -> 60a 0.0050
3: 56a -> 59a 0.0023
3: 56a -> 60a 0.0019
3: 46a -> 59a 0.0016
3: 55a -> 58a 0.0014
3: 53a -> 60a 0.0008
3: 55a -> 63a 0.0007
3: 54a -> 63a 0.0005
3: 47a -> 58a 0.0005
3: 56a -> 63a 0.0004
3: 54a -> 77a 0.0004
3: 46a -> 57a 0.0003
3: 53a -> 57a 0.0003
3: 54a -> 75a 0.0003
NTO weight: 0.9769
occ: -0.7809 54a:1 -0.5637 55a:1 0.2681 56a:1 0.0154 46a:1 -0.0197 53a:1 0.0011 47a:1
virt: 0.9899 57a:1 0.0484 58a:1 -0.0576 59a:1 0.1123 60a:1 0.0382 63a:1 0.0153 77a:1 -0.0129 75a:1
NTO weight: 0.0142
occ: 0.4983 54a:1 -0.3354 55a:1 0.7564 56a:1 -0.2177 46a:1 -0.0264 53a:1 0.1376 47a:1
virt: -0.0933 57a:1 0.7600 58a:1 -0.6026 59a:1 0.1689 60a:1 0.1038 63a:1 -0.0809 77a:1 0.0680 75a:1
4: 53a -> 57a 0.8523
4: 53a -> 60a 0.0425
4: 50a -> 57a 0.0230
4: 53a -> 58a 0.0171
4: 54a -> 60a 0.0088
4: 56a -> 60a 0.0072
4: 54a -> 58a 0.0063
4: 49a -> 57a 0.0058
4: 56a -> 58a 0.0053
4: 50a -> 58a 0.0048
4: 49a -> 58a 0.0032
4: 52a -> 57a 0.0030
4: 51a -> 57a 0.0028
4: 50a -> 60a 0.0018
4: 54a -> 57a 0.0017
4: 50a -> 63a 0.0015
4: 53a -> 71a 0.0014
4: 49a -> 63a 0.0012
4: 49a -> 60a 0.0009
4: 56a -> 59a 0.0008
NTO weight: 0.9600
occ: 0.9751 53a:1 -0.1698 50a:1 -0.0745 54a:1 -0.0311 56a:1 0.0907 49a:1 -0.0537 52a:1 0.0517 51a:1
virt: -0.9610 57a:1 0.2252 60a:1 -0.1557 58a:1 0.0100 63a:1 -0.0374 71a:1
NTO weight: 0.0272
occ: 0.1262 53a:1 0.2407 50a:1 0.6386 54a:1 0.6623 56a:1 -0.2546 49a:1 -0.0880 52a:1 0.0847 51a:1
virt: -0.2651 57a:1 -0.6541 60a:1 0.6895 58a:1 -0.1108 63a:1 -0.0287 71a:1 -0.1153 59a:1
5: 51a -> 57a 0.3780
5: 50a -> 57a 0.1805
5: 52a -> 57a 0.1595
5: 49a -> 57a 0.0885
5: 55a -> 59a 0.0348
5: 46a -> 57a 0.0199
5: 55a -> 60a 0.0132
5: 55a -> 57a 0.0130
5: 53a -> 57a 0.0118
5: 55a -> 63a 0.0106
5: 56a -> 58a 0.0086
5: 54a -> 60a 0.0076
5: 56a -> 60a 0.0073
5: 56a -> 59a 0.0055
5: 54a -> 57a 0.0049
5: 56a -> 63a 0.0047
5: 51a -> 58a 0.0041
5: 55a -> 58a 0.0040
5: 54a -> 63a 0.0037
5: 52a -> 58a 0.0030
NTO weight: 0.8631
occ: -0.6646 51a:1 0.4553 50a:1 0.4328 52a:1 0.3189 49a:1 -0.1386 55a:1 -0.1513 46a:1 0.1165 53a:1 -0.0099 56a:1 0.0789 54a:1
virt: -0.9957 57a:1 0.0270 59a:1 -0.0254 60a:1 -0.0213 63a:1 -0.0819 58a:1
NTO weight: 0.0677
occ: 0.0821 51a:1 -0.1052 50a:1 -0.0391 52a:1 -0.0736 49a:1 -0.9056 55a:1 0.0349 46a:1 -0.0269 53a:1 -0.2586 56a:1 0.2937 54a:1
virt: 0.0644 57a:1 0.5752 59a:1 -0.5823 60a:1 -0.4954 63a:1 -0.2836 58a:1
NTO weight: 0.0270
occ: -0.0599 51a:1 -0.0702 50a:1 0.0718 52a:1 -0.0491 49a:1 0.3477 55a:1 0.0233 46a:1 -0.0180 53a:1 -0.8867 56a:1 0.2756 54a:1
virt: 0.0272 57a:1 -0.7946 59a:1 -0.3635 60a:1 -0.2553 63a:1 -0.4130 58a:1
6: 56a -> 59a 0.3331
6: 55a -> 59a 0.2216
6: 56a -> 58a 0.1769
6: 54a -> 59a 0.0945
6: 52a -> 57a 0.0310
6: 56a -> 60a 0.0282
6: 55a -> 57a 0.0173
6: 50a -> 57a 0.0131
6: 54a -> 58a 0.0095
6: 56a -> 63a 0.0094
6: 54a -> 60a 0.0087
6: 51a -> 57a 0.0084
6: 54a -> 57a 0.0061
6: 54a -> 63a 0.0044
6: 49a -> 57a 0.0034
6: 51a -> 63a 0.0033
6: 52a -> 60a 0.0024
6: 46a -> 71a 0.0023
6: 55a -> 58a 0.0021
6: 56a -> 57a 0.0018
NTO weight: 0.8311
occ: -0.7998 56a:1 0.4734 55a:1 0.3688 54a:1 0.0105 52a:1 -0.0073 51a:1
virt: 0.8752 59a:1 0.4323 58a:1 -0.0030 57a:1 0.1856 60a:1 0.1123 63a:1
NTO weight: 0.1044
occ: -0.3050 56a:1 -0.6693 55a:1 0.1778 54a:1 0.4965 52a:1 0.2949 50a:1 -0.2674 51a:1 0.1497 49a:1
virt: -0.2611 59a:1 0.3553 58a:1 -0.8330 57a:1 0.2847 60a:1 0.1751 63a:1
NTO weight: 0.0342
occ: 0.4814 56a:1 0.4815 55a:1 0.4085 54a:1 0.4420 52a:1 0.3069 50a:1 -0.2360 51a:1 0.1558 49a:1
virt: 0.4022 59a:1 -0.7602 58a:1 -0.4962 57a:1 -0.1142 60a:1 -0.0328 63a:1
7: 52a -> 57a 0.6752
7: 51a -> 57a 0.1000
7: 52a -> 60a 0.0655
7: 50a -> 57a 0.0643
7: 49a -> 57a 0.0221
7: 55a -> 58a 0.0134
7: 56a -> 59a 0.0117
7: 52a -> 58a 0.0091
7: 43a -> 57a 0.0041
7: 54a -> 59a 0.0040
7: 54a -> 58a 0.0030
7: 43a -> 58a 0.0030
7: 51a -> 58a 0.0028
7: 52a -> 63a 0.0018
7: 43a -> 63a 0.0018
7: 55a -> 59a 0.0012
7: 51a -> 63a 0.0012
7: 56a -> 58a 0.0012
7: 52a -> 71a 0.0009
7: 51a -> 71a 0.0008
NTO weight: 0.9254
occ: -0.8996 52a:1 -0.3147 51a:1 0.2547 50a:1 0.1494 49a:1 -0.0093 55a:1 -0.0028 56a:1 -0.0662 43a:1 0.0044 54a:1
virt: 0.9665 57a:1 -0.2394 60a:1 0.0773 58a:1 0.0481 63a:1 0.0191 71a:1
NTO weight: 0.0324
occ: -0.2656 52a:1 0.5842 51a:1 -0.2270 50a:1 -0.1332 49a:1 -0.5303 55a:1 -0.2735 56a:1 -0.2338 43a:1 0.3290 54a:1
virt: -0.1612 57a:1 -0.3777 60a:1 0.8777 58a:1 -0.1773 59a:1 -0.1052 63a:1 0.1360 71a:1
NTO weight: 0.0168
occ: 0.1228 52a:1 -0.2073 51a:1 0.1287 50a:1 0.0755 49a:1 0.3181 55a:1 -0.7883 56a:1 0.4440 54a:1
virt: 0.0658 57a:1 0.2428 60a:1 -0.0647 58a:1 -0.9627 59a:1 0.0153 63a:1 -0.0738 71a:1
NTO weight: 0.0103
occ: -0.3235 52a:1 0.3229 51a:1 -0.4541 50a:1 -0.2663 49a:1 0.5592 55a:1 -0.0692 56a:1 0.4305 43a:1 -0.1061 54a:1
virt: -0.1818 57a:1 -0.8161 60a:1 -0.4293 58a:1 -0.2004 59a:1 0.2047 63a:1 0.1861 71a:1
8: 50a -> 57a 0.2948
8: 51a -> 57a 0.2507
8: 56a -> 58a 0.1704
8: 49a -> 57a 0.0588
8: 55a -> 59a 0.0354
8: 56a -> 59a 0.0329
8: 54a -> 58a 0.0229
8: 50a -> 58a 0.0188
8: 49a -> 58a 0.0139
8: 53a -> 57a 0.0112
8: 54a -> 59a 0.0089
8: 51a -> 58a 0.0082
8: 47a -> 57a 0.0075
8: 56a -> 60a 0.0072
8: 54a -> 57a 0.0062
8: 54a -> 60a 0.0046
8: 52a -> 58a 0.0045
8: 55a -> 60a 0.0032
8: 53a -> 58a 0.0031
8: 51a -> 63a 0.0023
NTO weight: 0.6782
occ: 0.6768 50a:1 0.6125 51a:1 -0.1705 56a:1 0.3240 49a:1 0.0087 55a:1 0.0391 54a:1 0.1432 53a:1 -0.0996 47a:1 0.0257 52a:1
virt: 0.9466 57a:1 -0.3166 58a:1 0.0440 59a:1 -0.0202 60a:1 0.0354 63a:1
NTO weight: 0.2196
occ: -0.1042 50a:1 -0.1644 51a:1 -0.9287 56a:1 0.0583 49a:1 0.1317 55a:1 -0.2430 54a:1 0.0338 53a:1 0.0573 47a:1 0.1242 52a:1
virt: -0.3100 57a:1 -0.8706 58a:1 0.3632 59a:1 -0.1174 60a:1 -0.0167 63a:1
NTO weight: 0.0545
occ: 0.0334 50a:1 -0.0263 51a:1 0.0902 56a:1 0.1031 49a:1 -0.7375 55a:1 -0.6489 54a:1 0.0520 53a:1 0.0289 47a:1 0.1044 52a:1
virt: -0.0778 57a:1 -0.3646 58a:1 -0.9269 59a:1 0.0418 60a:1 -0.0054 63a:1
NTO weight: 0.0118
occ: -0.0469 50a:1 -0.0150 51a:1 -0.2798 56a:1 -0.0699 49a:1 -0.6614 55a:1 0.6873 54a:1 -0.0344 53a:1 -0.0115 47a:1 -0.0580 52a:1
virt: 0.0144 57a:1 0.0942 58a:1 -0.0830 59a:1 -0.9920 60a:1 -0.0066 63a:1
9: 56a -> 58a 0.3963
9: 54a -> 58a 0.1436
9: 51a -> 57a 0.1205
9: 50a -> 57a 0.0764
9: 49a -> 57a 0.0751
9: 55a -> 59a 0.0393
9: 55a -> 58a 0.0206
9: 56a -> 59a 0.0187
9: 47a -> 57a 0.0122
9: 54a -> 59a 0.0121
9: 50a -> 58a 0.0104
9: 54a -> 57a 0.0090
9: 53a -> 57a 0.0066
9: 53a -> 58a 0.0042
9: 49a -> 58a 0.0042
9: 48a -> 57a 0.0029
9: 52a -> 57a 0.0029
9: 51a -> 58a 0.0026
9: 55a -> 57a 0.0021
9: 52a -> 58a 0.0020
NTO weight: 0.5857
occ: 0.8262 56a:1 0.4806 54a:1 0.0972 51a:1 0.1575 50a:1 0.1085 49a:1 0.1744 55a:1 0.0098 47a:1 0.0772 53a:1 -0.0048 48a:1 0.0631 52a:1
virt: -0.9971 58a:1 0.0679 57a:1 0.0331 59a:1
NTO weight: 0.3079
occ: -0.0608 56a:1 -0.2331 54a:1 0.6157 51a:1 0.4824 50a:1 0.4831 49a:1 -0.1274 55a:1 0.1983 47a:1 -0.1541 53a:1 -0.0966 48a:1 0.0905 52a:1
virt: 0.0703 58a:1 0.9946 57a:1 0.0768 59a:1
NTO weight: 0.0681
occ: -0.4548 56a:1 0.4323 54a:1 0.1104 51a:1 0.0944 50a:1 0.0898 49a:1 0.7583 55a:1 0.0335 47a:1 -0.0177 53a:1 -0.0163 48a:1 0.0210 52a:1
virt: -0.0278 58a:1 0.0789 57a:1 -0.9965 59a:1
10: 49a -> 57a 0.5109
10: 50a -> 57a 0.1823
10: 54a -> 58a 0.0491
10: 49a -> 60a 0.0300
10: 53a -> 58a 0.0284
10: 56a -> 58a 0.0269
10: 55a -> 59a 0.0233
10: 53a -> 57a 0.0211
10: 54a -> 60a 0.0197
10: 56a -> 63a 0.0167
10: 50a -> 60a 0.0153
10: 53a -> 63a 0.0134
10: 55a -> 58a 0.0120
10: 49a -> 63a 0.0114
10: 50a -> 63a 0.0080
10: 49a -> 58a 0.0043
10: 54a -> 57a 0.0042
10: 56a -> 59a 0.0023
10: 46a -> 57a 0.0017
10: 52a -> 57a 0.0016
NTO weight: 0.8077
occ: -0.8286 49a:1 0.4997 50a:1 -0.1405 54a:1 0.2001 53a:1 0.0169 55a:1 0.0429 46a:1 0.0424 52a:1
virt: -0.9428 57a:1 0.1343 58a:1 0.2504 60a:1 0.0029 59a:1 -0.1742 63a:1
NTO weight: 0.1143
occ: -0.1012 49a:1 0.1726 50a:1 0.6674 54a:1 -0.3615 53a:1 -0.5106 56a:1 -0.3500 55a:1 0.0185 46a:1 0.0182 52a:1
virt: -0.1525 57a:1 -0.9596 58a:1 -0.1622 60a:1 -0.0864 59a:1 -0.1489 63a:1
NTO weight: 0.0318
occ: -0.0968 49a:1 -0.0059 50a:1 -0.0997 54a:1 -0.4074 53a:1 0.6237 56a:1 -0.6519 55a:1 0.0200 46a:1 0.0197 52a:1
virt: -0.0871 57a:1 -0.0520 58a:1 0.1683 60a:1 -0.7241 59a:1 0.6611 63a:1
NTO weight: 0.0172
occ: -0.1531 49a:1 0.0258 50a:1 0.1034 54a:1 -0.6962 53a:1 0.2207 56a:1 0.6551 55a:1 0.0371 46a:1 0.0367 52a:1
virt: -0.1188 57a:1 -0.1694 58a:1 0.1159 60a:1 0.6836 59a:1 0.6903 63a:1
NTO weight: 0.0118
occ: -0.1290 49a:1 -0.2038 50a:1 0.6997 54a:1 0.4157 53a:1 0.4933 56a:1 0.1321 55a:1 0.0970 46a:1 0.0958 52a:1
virt: -0.2572 57a:1 0.1726 58a:1 -0.9323 60a:1 -0.0299 59a:1 0.1843 63a:1
All SINGLET-TRIPLET excitation energies
no. E/a.u. E/eV f tau/s Symmetry
------------------------------------------------------------------
1: 0.09657 2.62774 0.000 A
2: 0.10783 2.93413 0.000 A
3: 0.11580 3.15096 0.000 A
4: 0.14715 4.00419 0.000 A
5: 0.14897 4.05365 0.000 A
6: 0.16040 4.36482 0.000 A
7: 0.16576 4.51062 0.000 A
8: 0.17099 4.65275 0.000 A
9: 0.17511 4.76488 0.000 A
10: 0.18465 5.02464 0.000 A
tau: electric dipole radiative lifetime (in seconds)
Unrelaxed approximate excited state dipole moments
no. E/eV Excited state dipole moment (Debye) Symmetry
------------------------------------------------------------------
1: 2.62774 4.52264 -5.18285 -2.75762 A
2: 2.93413 4.97699 -3.95463 -2.26199 A
3: 3.15096 10.07471 -5.72653 -3.29071 A
4: 4.00419 -3.15555 4.89122 2.69444 A
5: 4.05365 3.84739 -0.99127 -0.74069 A
6: 4.36482 2.80606 -1.64103 -0.99428 A
7: 4.51062 -7.68052 2.43508 1.66549 A
8: 4.65275 -3.08886 -3.70176 -1.70665 A
9: 4.76488 0.79836 -4.60275 -2.19936 A
10: 5.02464 -9.79037 -0.50010 0.32270 A
Normal termination of EXCITATION program part
Energy gradients wrt nuclear displacements
==========================================
Atom Cartesian (a.u./angstrom)
X Y Z
----------------------------------------
1 C 0.009883 -0.006768 -0.004335
2 C 0.002518 -0.010934 -0.005481
3 N 0.000153 0.001459 0.000761
4 N -0.011588 0.005624 0.003649
5 C 0.028958 -0.024069 -0.011307
6 C -0.013104 0.011163 0.002146
7 H -0.002653 0.002470 0.004831
8 H -0.000393 -0.001833 -0.000666
9 O 0.003095 0.010427 0.005133
10 C -0.064245 0.053310 0.031363
11 H -0.004605 -0.014261 -0.005227
12 O 0.216433 -0.008176 0.033647
13 O -0.010397 0.000618 0.001047
14 H -0.001214 0.001374 0.000879
15 C 0.070179 -0.044013 -0.025301
16 C -0.137114 0.033096 -0.008501
17 C -0.022027 -0.044023 -0.013365
18 C 0.025383 -0.010963 -0.004970
19 C 0.032289 -0.001380 -0.005664
20 C -0.014467 0.019595 0.009447
21 H -0.084894 0.010950 -0.016156
22 H 0.003613 0.014302 0.003108
23 H -0.013149 0.007814 0.005257
24 H -0.012653 -0.005781 -0.000292
----------------------------------------
Mulliken charges used for AMS results%charges...
----------------------------------------------------------------------
Geometry Convergence after Step 1 (Hartree/Angstrom,Angstrom)
----------------------------------------------------------------------
current energy -7.15103966 Hartree
energy change -7.15103966 0.00024000 F
constrained gradient max 0.21642076 0.00100000 F
constrained gradient rms 0.03722738 0.00066667 F
gradient max 0.21642076
gradient rms 0.03722738
cart. step max 0.09155114 0.01000000 F
cart. step rms 0.03764019 0.00666667 F
--------
Geometry
--------
Formula: C11H8N2O3
Atoms
Index Symbol x (angstrom) y (angstrom) z (angstrom)
1 C -1.71027054 1.58911817 -0.15575207
2 C 0.35877262 2.86395388 0.37902414
3 N -1.01867636 2.66634439 0.36384561
4 N -0.89933553 0.61919788 -0.72052904
5 C 0.48779401 0.61127806 -0.81611039
6 C 1.17092123 1.78200452 -0.23326906
7 H 2.82801525 2.89108541 0.27498272
8 H -1.37910609 -0.17864060 -1.11319823
9 O 0.81834315 3.87056370 0.87456335
10 C 2.52553231 1.96323044 -0.19918264
11 H 5.14615739 2.60529498 -0.38493925
12 O 1.04687858 -0.33026365 -1.35684836
13 O -2.91384723 1.49874632 -0.12396581
14 H -1.58329455 3.39234258 0.78137825
15 C 3.65242219 1.08919595 -0.70248988
16 C 3.40083345 -0.21525810 -1.14008970
17 C 4.45827260 -1.00325707 -1.60029455
18 C 5.75773464 -0.49159051 -1.62259727
19 C 6.00544317 0.81223608 -1.18303316
20 C 4.95575068 1.60271511 -0.72318073
21 H 2.35472050 -0.57883323 -1.11213184
22 H 4.27057533 -2.00583589 -1.93915742
23 H 6.57010482 -1.09984904 -1.97761964
24 H 7.00529943 1.20527910 -1.19964199
Total System Charge 0.00000
Bonding info available!
*** GO1_GOStep2 ***
RIHartreeFock Dependency: number of modified vectors: 20
Hartree-Fock exchange energy: -97.9197313278873
=======================================
OCCUPIED-VIRTUAL DIPOLE MATRIX ELEMENTS *** (numeric integrals) ***
=======================================
**************************************************************************
* *
* Nr of excitation energies per irrep to be calculated *
* Excitations calculated with the davidson method *
* 10 of 25088 excitations in irrep A column 1 *
* *
**************************************************************************
The Clebsch-Gordan series for each direct product
A
-------
A * A X
**************************************************************************
***** STARTING CALCULATION OF SINGLET-SINGLET EXCITATION ENERGIES ******
**************************************************************************
Eigenvalues of small (approximate) problem
i, eigenvalue(i) in dvdson 1 0.1205141267E+00
i, eigenvalue(i) in dvdson 2 0.1472826740E+00
i, eigenvalue(i) in dvdson 3 0.1594784818E+00
i, eigenvalue(i) in dvdson 4 0.1675275581E+00
i, eigenvalue(i) in dvdson 5 0.1949913118E+00
i, eigenvalue(i) in dvdson 6 0.1970354997E+00
i, eigenvalue(i) in dvdson 7 0.2161139953E+00
i, eigenvalue(i) in dvdson 8 0.2274109361E+00
i, eigenvalue(i) in dvdson 9 0.2299545005E+00
i, eigenvalue(i) in dvdson 10 0.2684862577E+00
Eigenvalues of small (approximate) problem
i, eigenvalue(i) in dvdson 1 0.1176331625E+00
i, eigenvalue(i) in dvdson 2 0.1372334630E+00
i, eigenvalue(i) in dvdson 3 0.1494781312E+00
i, eigenvalue(i) in dvdson 4 0.1577724064E+00
i, eigenvalue(i) in dvdson 5 0.1854277421E+00
i, eigenvalue(i) in dvdson 6 0.1922781707E+00
i, eigenvalue(i) in dvdson 7 0.1989269655E+00
i, eigenvalue(i) in dvdson 8 0.2053777803E+00
i, eigenvalue(i) in dvdson 9 0.2129786156E+00
i, eigenvalue(i) in dvdson 10 0.2315905948E+00
Eigenvalues of small (approximate) problem
i, eigenvalue(i) in dvdson 1 0.1174216949E+00
i, eigenvalue(i) in dvdson 2 0.1369042217E+00
i, eigenvalue(i) in dvdson 3 0.1488549197E+00
i, eigenvalue(i) in dvdson 4 0.1572765252E+00
i, eigenvalue(i) in dvdson 5 0.1848763062E+00
i, eigenvalue(i) in dvdson 6 0.1912294096E+00
i, eigenvalue(i) in dvdson 7 0.1963884767E+00
i, eigenvalue(i) in dvdson 8 0.2017029324E+00
i, eigenvalue(i) in dvdson 9 0.2099871719E+00
i, eigenvalue(i) in dvdson 10 0.2218497864E+00
Eigenvalues of small (approximate) problem
i, eigenvalue(i) in dvdson 1 0.1174125325E+00
i, eigenvalue(i) in dvdson 2 0.1368833197E+00
i, eigenvalue(i) in dvdson 3 0.1487961305E+00
i, eigenvalue(i) in dvdson 4 0.1571956494E+00
i, eigenvalue(i) in dvdson 5 0.1847993053E+00
i, eigenvalue(i) in dvdson 6 0.1908228845E+00
i, eigenvalue(i) in dvdson 7 0.1954108748E+00
i, eigenvalue(i) in dvdson 8 0.2011525054E+00
i, eigenvalue(i) in dvdson 9 0.2086587853E+00
i, eigenvalue(i) in dvdson 10 0.2157219908E+00
Eigenvalues of small (approximate) problem
i, eigenvalue(i) in dvdson 1 0.1174121172E+00
i, eigenvalue(i) in dvdson 2 0.1368825795E+00
i, eigenvalue(i) in dvdson 3 0.1487933651E+00
i, eigenvalue(i) in dvdson 4 0.1571914596E+00
i, eigenvalue(i) in dvdson 5 0.1847939125E+00
i, eigenvalue(i) in dvdson 6 0.1907614171E+00
i, eigenvalue(i) in dvdson 7 0.1952738867E+00
i, eigenvalue(i) in dvdson 8 0.2010614618E+00
i, eigenvalue(i) in dvdson 9 0.2079897163E+00
i, eigenvalue(i) in dvdson 10 0.2139029839E+00
Eigenvalues of small (approximate) problem
i, eigenvalue(i) in dvdson 1 0.1174120818E+00
i, eigenvalue(i) in dvdson 2 0.1368824869E+00
i, eigenvalue(i) in dvdson 3 0.1487930717E+00
i, eigenvalue(i) in dvdson 4 0.1571910251E+00
i, eigenvalue(i) in dvdson 5 0.1847931599E+00
i, eigenvalue(i) in dvdson 6 0.1907476802E+00
i, eigenvalue(i) in dvdson 7 0.1952446400E+00
i, eigenvalue(i) in dvdson 8 0.2010310299E+00
i, eigenvalue(i) in dvdson 9 0.2076127363E+00
i, eigenvalue(i) in dvdson 10 0.2127546376E+00
Eigenvalues of small (approximate) problem
i, eigenvalue(i) in dvdson 1 0.1174120793E+00
i, eigenvalue(i) in dvdson 2 0.1368824778E+00
i, eigenvalue(i) in dvdson 3 0.1487930404E+00
i, eigenvalue(i) in dvdson 4 0.1571909164E+00
i, eigenvalue(i) in dvdson 5 0.1847930238E+00
i, eigenvalue(i) in dvdson 6 0.1907440788E+00
i, eigenvalue(i) in dvdson 7 0.1952350111E+00
i, eigenvalue(i) in dvdson 8 0.2010175068E+00
i, eigenvalue(i) in dvdson 9 0.2070548858E+00
i, eigenvalue(i) in dvdson 10 0.2108402047E+00
Eigenvalues of small (approximate) problem
i, eigenvalue(i) in dvdson 1 0.1174120792E+00
i, eigenvalue(i) in dvdson 2 0.1368824771E+00
i, eigenvalue(i) in dvdson 3 0.1487930379E+00
i, eigenvalue(i) in dvdson 4 0.1571909063E+00
i, eigenvalue(i) in dvdson 5 0.1847930102E+00
i, eigenvalue(i) in dvdson 6 0.1907434285E+00
i, eigenvalue(i) in dvdson 7 0.1952327934E+00
i, eigenvalue(i) in dvdson 8 0.2010141231E+00
i, eigenvalue(i) in dvdson 9 0.2068573462E+00
i, eigenvalue(i) in dvdson 10 0.2102780527E+00
Eigenvalues of small (approximate) problem
i, eigenvalue(i) in dvdson 1 0.1174120791E+00
i, eigenvalue(i) in dvdson 2 0.1368824770E+00
i, eigenvalue(i) in dvdson 3 0.1487930372E+00
i, eigenvalue(i) in dvdson 4 0.1571909040E+00
i, eigenvalue(i) in dvdson 5 0.1847930073E+00
i, eigenvalue(i) in dvdson 6 0.1907431614E+00
i, eigenvalue(i) in dvdson 7 0.1952318086E+00
i, eigenvalue(i) in dvdson 8 0.2010126718E+00
i, eigenvalue(i) in dvdson 9 0.2067689081E+00
i, eigenvalue(i) in dvdson 10 0.2100797308E+00
Eigenvalues of small (approximate) problem
i, eigenvalue(i) in dvdson 1 0.1174120791E+00
i, eigenvalue(i) in dvdson 2 0.1368824770E+00
i, eigenvalue(i) in dvdson 3 0.1487930371E+00
i, eigenvalue(i) in dvdson 4 0.1571909035E+00
i, eigenvalue(i) in dvdson 5 0.1847930066E+00
i, eigenvalue(i) in dvdson 6 0.1907431000E+00
i, eigenvalue(i) in dvdson 7 0.1952315050E+00
i, eigenvalue(i) in dvdson 8 0.2010121697E+00
i, eigenvalue(i) in dvdson 9 0.2067252668E+00
i, eigenvalue(i) in dvdson 10 0.2099583135E+00
Eigenvalues of small (approximate) problem
i, eigenvalue(i) in dvdson 1 0.1174120791E+00
i, eigenvalue(i) in dvdson 2 0.1368824770E+00
i, eigenvalue(i) in dvdson 3 0.1487930370E+00
i, eigenvalue(i) in dvdson 4 0.1571909035E+00
i, eigenvalue(i) in dvdson 5 0.1847930066E+00
i, eigenvalue(i) in dvdson 6 0.1907430911E+00
i, eigenvalue(i) in dvdson 7 0.1952314525E+00
i, eigenvalue(i) in dvdson 8 0.2010120687E+00
i, eigenvalue(i) in dvdson 9 0.2067114290E+00
i, eigenvalue(i) in dvdson 10 0.2099054530E+00
Eigenvalues of small (approximate) problem
i, eigenvalue(i) in dvdson 1 0.1174120791E+00
i, eigenvalue(i) in dvdson 2 0.1368824770E+00
i, eigenvalue(i) in dvdson 3 0.1487930370E+00
i, eigenvalue(i) in dvdson 4 0.1571909035E+00
i, eigenvalue(i) in dvdson 5 0.1847930066E+00
i, eigenvalue(i) in dvdson 6 0.1907430892E+00
i, eigenvalue(i) in dvdson 7 0.1952314401E+00
i, eigenvalue(i) in dvdson 8 0.2010120419E+00
i, eigenvalue(i) in dvdson 9 0.2067027444E+00
i, eigenvalue(i) in dvdson 10 0.2098506484E+00
Eigenvalues of small (approximate) problem
i, eigenvalue(i) in dvdson 1 0.1174120791E+00
i, eigenvalue(i) in dvdson 2 0.1368824769E+00
i, eigenvalue(i) in dvdson 3 0.1487930370E+00
i, eigenvalue(i) in dvdson 4 0.1571909035E+00
i, eigenvalue(i) in dvdson 5 0.1847930065E+00
i, eigenvalue(i) in dvdson 6 0.1907430887E+00
i, eigenvalue(i) in dvdson 7 0.1952314365E+00
i, eigenvalue(i) in dvdson 8 0.2010120288E+00
i, eigenvalue(i) in dvdson 9 0.2066972099E+00
i, eigenvalue(i) in dvdson 10 0.2098111159E+00
Eigenvalues of small (approximate) problem
i, eigenvalue(i) in dvdson 1 0.1174120791E+00
i, eigenvalue(i) in dvdson 2 0.1368824769E+00
i, eigenvalue(i) in dvdson 3 0.1487930370E+00
i, eigenvalue(i) in dvdson 4 0.1571909035E+00
i, eigenvalue(i) in dvdson 5 0.1847930065E+00
i, eigenvalue(i) in dvdson 6 0.1907430886E+00
i, eigenvalue(i) in dvdson 7 0.1952314359E+00
i, eigenvalue(i) in dvdson 8 0.2010120264E+00
i, eigenvalue(i) in dvdson 9 0.2066958918E+00
i, eigenvalue(i) in dvdson 10 0.2098004797E+00
Eigenvalues of small (approximate) problem
i, eigenvalue(i) in dvdson 1 0.1174120791E+00
i, eigenvalue(i) in dvdson 2 0.1368824769E+00
i, eigenvalue(i) in dvdson 3 0.1487930370E+00
i, eigenvalue(i) in dvdson 4 0.1571909035E+00
i, eigenvalue(i) in dvdson 5 0.1847930065E+00
i, eigenvalue(i) in dvdson 6 0.1907430886E+00
i, eigenvalue(i) in dvdson 7 0.1952314357E+00
i, eigenvalue(i) in dvdson 8 0.2010120256E+00
i, eigenvalue(i) in dvdson 9 0.2066954057E+00
i, eigenvalue(i) in dvdson 10 0.2097956127E+00
Eigenvalues of small (approximate) problem
i, eigenvalue(i) in dvdson 1 0.1174120791E+00
i, eigenvalue(i) in dvdson 2 0.1368824769E+00
i, eigenvalue(i) in dvdson 3 0.1487930370E+00
i, eigenvalue(i) in dvdson 4 0.1571909035E+00
i, eigenvalue(i) in dvdson 5 0.1847930065E+00
i, eigenvalue(i) in dvdson 6 0.1907430886E+00
i, eigenvalue(i) in dvdson 7 0.1952314357E+00
i, eigenvalue(i) in dvdson 8 0.2010120251E+00
i, eigenvalue(i) in dvdson 9 0.2066950599E+00
i, eigenvalue(i) in dvdson 10 0.2097928412E+00
Eigenvalues of small (approximate) problem
i, eigenvalue(i) in dvdson 1 0.1174120791E+00
i, eigenvalue(i) in dvdson 2 0.1368824769E+00
i, eigenvalue(i) in dvdson 3 0.1487930370E+00
i, eigenvalue(i) in dvdson 4 0.1571909035E+00
i, eigenvalue(i) in dvdson 5 0.1847930065E+00
i, eigenvalue(i) in dvdson 6 0.1907430886E+00
i, eigenvalue(i) in dvdson 7 0.1952314357E+00
i, eigenvalue(i) in dvdson 8 0.2010120250E+00
i, eigenvalue(i) in dvdson 9 0.2066949730E+00
i, eigenvalue(i) in dvdson 10 0.2097919110E+00
**************************************************************************
* *
* Final excitation energies from Davidson algorithm *
* *
**************************************************************************
Number of loops in Davidson routine = 17
Number of matrix-vector multiplications = 170
Type of excitations = SINGLET-SINGLET
Symmetry A
Excitation energies E in a.u. and eV, dE wrt prev. cycle,
oscillator strengths f in a.u.
no. E/a.u. E/eV f dE/a.u.
-----------------------------------------------------
1 0.11741 3.1949 0.13958E-01 0.15E-11
2 0.13688 3.7248 0.12575E-01 0.20E-13
3 0.14879 4.0489 0.62787 0.38E-11
4 0.15719 4.2774 0.11661 0.23E-11
5 0.18479 5.0285 0.28817E-01 0.38E-12
6 0.19074 5.1904 0.29922E-02 0.63E-12
7 0.19523 5.3125 0.31565E-02 0.28E-11
8 0.20101 5.4698 0.63635E-01 0.80E-10
9 0.20669 5.6245 0.73908E-02 0.87E-07
10 0.20979 5.7087 0.10566 0.93E-06
Transition dipole moments mu (x,y,z) in a.u.
(weak excitations are not printed)
no. E/eV f mu (x,y,z)
------------------------------------------------------------------
1 3.1949 0.13958E-01 -0.33848 0.20174 0.15184
2 3.7248 0.12575E-01 0.43284E-01 -0.35624 -0.94989E-01
3 4.0489 0.62787 -2.3683 0.69587 0.48637
4 4.2774 0.11661 0.98114 -0.35135 -0.16330
5 5.0285 0.28817E-01 0.44883 0.16725 0.67012E-01
6 5.1904 0.29922E-02 -0.13669 -0.57646E-01 -0.39047E-01
7 5.3125 0.31565E-02 -0.80940E-01 -0.11513 -0.66682E-01
8 5.4698 0.63635E-01 -0.65680 0.15160 0.14316
9 5.6245 0.73908E-02 0.19658 -0.82036E-01 -0.90883E-01
10 5.7087 0.10566 -0.86213 0.82710E-01 0.73289E-01
Major MO -> MO transitions for the above excitations
Excitation Occupied to virtual Contribution
Nr. orbitals weight contributions to
(sum=1) transition dipole moment
x y z
1: 56a -> 57a 0.5318 -1.4652 0.8024 0.4590
1: 54a -> 57a 0.3835 0.5188 -0.4367 -0.1428
1: 55a -> 57a 0.0578 0.5784 -0.0191 -0.0657
1: 56a -> 58a 0.0048 -0.0406 -0.0978 -0.0403
1: 54a -> 58a 0.0047 0.0517 0.0297 0.0056
1: 53a -> 57a 0.0020 0.0148 -0.0084 -0.0003
1: 53a -> 60a 0.0019 -0.0031 0.0009 0.0030
1: 49a -> 57a 0.0015 0.0009 0.0116 0.0069
1: 54a -> 59a 0.0015 -0.0214 0.0136 0.0145
1: 55a -> 59a 0.0012 0.0021 -0.0572 -0.0199
1: 54a -> 60a 0.0011 -0.0084 -0.0098 0.0028
1: 47a -> 58a 0.0008 0.0004 -0.0018 -0.0012
1: 56a -> 60a 0.0007 0.0098 0.0069 0.0012
1: 53a -> 58a 0.0006 0.0086 -0.0005 -0.0026
1: 47a -> 57a 0.0004 0.0010 -0.0000 -0.0013
1: 48a -> 57a 0.0004 0.0000 -0.0024 -0.0010
1: 51a -> 57a 0.0003 -0.0200 -0.0024 0.0005
1: 56a -> 59a 0.0003 0.0263 -0.0049 -0.0053
1: 48a -> 58a 0.0003 0.0012 -0.0019 -0.0010
1: 55a -> 60a 0.0002 0.0118 0.0082 0.0021
NTO weight: 0.9912
occ: -0.7363 56a:1 -0.6278 54a:1 0.2422 55a:1 -0.0487 53a:1 -0.0390 49a:1 0.0233 47a:1 0.0203 48a:1 0.0184 51a:1
virt: -0.9932 57a:1 0.0966 58a:1 -0.0471 60a:1 -0.0457 59a:1
2: 54a -> 57a 0.4560 0.5657 -0.4762 -0.1557
2: 55a -> 57a 0.3655 -1.4540 0.0479 0.1652
2: 56a -> 57a 0.1371 0.7441 -0.4075 -0.2331
2: 55a -> 59a 0.0126 -0.0066 0.1838 0.0640
2: 56a -> 59a 0.0094 0.1457 -0.0273 -0.0295
2: 56a -> 58a 0.0033 0.0338 0.0813 0.0335
2: 53a -> 57a 0.0015 -0.0131 0.0074 0.0003
2: 54a -> 58a 0.0015 0.0291 0.0167 0.0031
2: 46a -> 59a 0.0009 0.0014 0.0080 0.0026
2: 49a -> 57a 0.0008 0.0007 0.0085 0.0050
2: 56a -> 63a 0.0008 0.0118 0.0190 0.0049
2: 53a -> 60a 0.0007 -0.0019 0.0005 0.0019
2: 50a -> 59a 0.0006 0.0084 0.0175 0.0055
2: 55a -> 58a 0.0005 -0.0222 0.0192 0.0128
2: 55a -> 63a 0.0005 0.0151 0.0055 -0.0008
2: 54a -> 63a 0.0004 0.0018 0.0099 0.0026
2: 50a -> 58a 0.0004 -0.0154 0.0161 0.0097
2: 51a -> 59a 0.0004 0.0113 0.0059 0.0001
2: 55a -> 77a 0.0003 0.0008 -0.0024 -0.0000
2: 56a -> 77a 0.0003 0.0006 0.0004 0.0012
NTO weight: 0.9650
occ: 0.6881 54a:1 0.6184 55a:1 -0.3764 56a:1 -0.0399 53a:1 0.0010 46a:1 0.0292 49a:1 0.0015 50a:1
virt: 0.9979 57a:1 0.0336 59a:1 -0.0344 58a:1 -0.0384 63a:1 -0.0011 60a:1 0.0182 77a:1
NTO weight: 0.0266
occ: -0.1607 54a:1 0.6237 55a:1 0.7313 56a:1 0.0038 53a:1 0.1736 46a:1 -0.0027 49a:1 0.0879 50a:1 0.1113 51a:1
virt: -0.0155 57a:1 0.9246 59a:1 0.3748 58a:1 0.0662 63a:1 -0.0086 77a:1
3: 55a -> 57a 0.4990 -1.6990 0.0560 0.1930
3: 56a -> 57a 0.2527 -1.0101 0.5532 0.3164
3: 54a -> 57a 0.1197 -0.2898 0.2439 0.0798
3: 53a -> 57a 0.0787 0.0935 -0.0532 -0.0019
3: 56a -> 59a 0.0068 0.1232 -0.0231 -0.0250
3: 55a -> 58a 0.0064 0.0764 -0.0662 -0.0440
3: 50a -> 57a 0.0042 0.0253 0.0542 0.0294
3: 53a -> 60a 0.0028 0.0038 -0.0011 -0.0037
3: 50a -> 58a 0.0023 0.0376 -0.0393 -0.0236
3: 55a -> 60a 0.0017 0.0334 0.0234 0.0060
3: 54a -> 60a 0.0009 -0.0076 -0.0089 0.0025
3: 46a -> 57a 0.0007 0.0042 0.0047 0.0019
3: 54a -> 58a 0.0007 0.0196 0.0112 0.0021
3: 56a -> 58a 0.0006 -0.0149 -0.0359 -0.0148
3: 51a -> 60a 0.0006 -0.0072 0.0150 0.0075
3: 49a -> 57a 0.0005 -0.0005 -0.0070 -0.0041
3: 55a -> 63a 0.0005 0.0161 0.0059 -0.0008
3: 50a -> 71a 0.0005 0.0054 0.0015 0.0011
3: 50a -> 63a 0.0004 0.0082 -0.0070 -0.0033
3: 54a -> 81a 0.0003 0.0061 -0.0050 -0.0023
NTO weight: 0.9643
occ: -0.7238 55a:1 -0.5147 56a:1 0.3510 54a:1 -0.2875 53a:1 -0.0633 50a:1 -0.0272 46a:1 0.0014 51a:1 0.0238 49a:1
virt: -0.9954 57a:1 -0.0431 59a:1 0.0601 58a:1 0.0574 60a:1 0.0181 63a:1 0.0015 71a:1 0.0061 81a:1
4: 53a -> 57a 0.8489 0.3070 -0.1748 -0.0064
4: 56a -> 57a 0.0412 0.4078 -0.2233 -0.1277
4: 55a -> 57a 0.0328 0.4353 -0.0143 -0.0494
4: 53a -> 60a 0.0165 0.0091 -0.0026 -0.0089
4: 54a -> 57a 0.0109 0.0874 -0.0736 -0.0241
4: 49a -> 57a 0.0090 -0.0022 -0.0282 -0.0166
4: 54a -> 60a 0.0081 -0.0222 -0.0260 0.0074
4: 51a -> 57a 0.0045 -0.0728 -0.0089 0.0019
4: 53a -> 58a 0.0033 -0.0201 0.0011 0.0060
4: 50a -> 57a 0.0031 0.0218 0.0467 0.0254
4: 55a -> 58a 0.0029 -0.0515 0.0446 0.0296
4: 54a -> 58a 0.0028 0.0400 0.0230 0.0043
4: 56a -> 60a 0.0023 0.0175 0.0123 0.0022
4: 49a -> 58a 0.0021 -0.0174 0.0150 0.0131
4: 52a -> 57a 0.0011 -0.0332 -0.0110 -0.0034
4: 49a -> 63a 0.0009 -0.0068 0.0052 0.0041
4: 49a -> 60a 0.0006 -0.0022 0.0002 0.0021
4: 50a -> 60a 0.0006 0.0088 -0.0069 -0.0039
4: 53a -> 63a 0.0005 -0.0029 0.0015 0.0023
4: 53a -> 71a 0.0004 0.0030 0.0008 -0.0009
NTO weight: 0.9704
occ: 0.9465 53a:1 -0.2103 56a:1 -0.1794 55a:1 0.0906 54a:1 -0.1015 49a:1 -0.0675 51a:1 0.0594 50a:1 0.0339 52a:1
virt: 0.9901 57a:1 -0.1295 60a:1 0.0449 58a:1 -0.0246 63a:1 0.0188 71a:1
NTO weight: 0.0187
occ: -0.1151 53a:1 0.0727 56a:1 -0.4236 55a:1 0.8427 54a:1 0.2838 49a:1 -0.0638 51a:1 -0.0791 50a:1 0.0321 52a:1
virt: 0.1300 57a:1 0.7550 60a:1 -0.6375 58a:1 0.0808 63a:1 -0.0165 71a:1
5: 52a -> 57a 0.7689 0.8631 0.2849 0.0878
5: 51a -> 57a 0.0949 -0.3339 -0.0409 0.0089
5: 50a -> 57a 0.0740 0.1060 0.2270 0.1233
5: 56a -> 58a 0.0244 -0.0916 -0.2206 -0.0909
5: 52a -> 58a 0.0050 -0.0024 -0.0220 -0.0124
5: 56a -> 60a 0.0040 0.0229 0.0162 0.0028
5: 49a -> 57a 0.0036 0.0014 0.0177 0.0105
5: 51a -> 58a 0.0031 -0.0574 0.0203 0.0116
5: 55a -> 60a 0.0026 -0.0404 -0.0283 -0.0072
5: 54a -> 58a 0.0019 0.0330 0.0190 0.0036
5: 50a -> 60a 0.0019 0.0158 -0.0123 -0.0070
5: 55a -> 59a 0.0010 -0.0019 0.0530 0.0184
5: 56a -> 57a 0.0009 0.0617 -0.0338 -0.0193
5: 52a -> 60a 0.0008 -0.0391 -0.0330 -0.0147
5: 52a -> 59a 0.0007 -0.0021 -0.0058 -0.0018
5: 41a -> 57a 0.0006 0.0009 -0.0109 -0.0057
5: 51a -> 63a 0.0006 -0.0131 0.0087 0.0062
5: 53a -> 57a 0.0005 -0.0071 0.0040 0.0001
5: 55a -> 58a 0.0004 0.0190 -0.0165 -0.0110
5: 53a -> 91a 0.0004 -0.0097 -0.0118 -0.0046
NTO weight: 0.9501
occ: 0.9031 52a:1 0.3197 51a:1 -0.2775 50a:1 0.0175 56a:1 -0.0610 49a:1 -0.0031 55a:1 -0.0036 54a:1 0.0248 41a:1 0.0217 53a:1
virt: -0.9963 57a:1 0.0812 58a:1 -0.0129 60a:1 -0.0238 59a:1 -0.0079 63a:1
NTO weight: 0.0345
occ: -0.0350 52a:1 -0.1406 51a:1 -0.2162 50a:1 0.9154 56a:1 -0.0257 49a:1 0.2205 55a:1 0.2117 54a:1 0.0105 41a:1 0.0093 53a:1
virt: -0.0800 57a:1 -0.8995 58a:1 0.4269 60a:1 0.0433 59a:1 0.0183 63a:1
6: 49a -> 57a 0.3502 -0.0138 -0.1760 -0.1037
6: 50a -> 57a 0.1906 0.1702 0.3644 0.1979
6: 54a -> 58a 0.1424 0.2852 0.1637 0.0307
6: 56a -> 58a 0.0939 -0.1796 -0.4324 -0.1781
6: 52a -> 57a 0.0643 -0.2496 -0.0824 -0.0254
6: 51a -> 57a 0.0479 -0.2371 -0.0290 0.0063
6: 53a -> 57a 0.0261 -0.0538 0.0307 0.0011
6: 49a -> 60a 0.0127 -0.0098 0.0011 0.0093
6: 48a -> 57a 0.0118 0.0000 -0.0141 -0.0057
6: 55a -> 58a 0.0100 -0.0950 0.0824 0.0547
6: 47a -> 57a 0.0083 0.0042 -0.0001 -0.0058
6: 49a -> 63a 0.0054 0.0168 -0.0128 -0.0100
6: 56a -> 59a 0.0053 0.1088 -0.0204 -0.0221
6: 53a -> 63a 0.0044 -0.0086 0.0044 0.0069
6: 50a -> 60a 0.0028 0.0193 -0.0150 -0.0085
6: 53a -> 58a 0.0026 -0.0181 0.0010 0.0054
6: 54a -> 63a 0.0025 -0.0045 -0.0248 -0.0064
6: 54a -> 59a 0.0017 -0.0227 0.0145 0.0154
6: 53a -> 60a 0.0016 0.0029 -0.0008 -0.0028
6: 49a -> 58a 0.0015 0.0147 -0.0126 -0.0110
NTO weight: 0.7158
occ: 0.7164 49a:1 -0.5168 50a:1 -0.0369 54a:1 -0.0263 56a:1 -0.2959 52a:1 0.2552 51a:1 0.1935 53a:1 0.1267 48a:1 0.0085 55a:1 0.1066 47a:1
virt: -0.9872 57a:1 0.0718 58a:1 0.1183 60a:1 -0.0794 63a:1 -0.0040 59a:1
NTO weight: 0.2558
occ: 0.0055 49a:1 -0.0681 50a:1 0.7531 54a:1 0.6164 56a:1 -0.0386 52a:1 0.0333 51a:1 -0.0876 53a:1 0.0165 48a:1 -0.1937 55a:1 0.0139 47a:1
virt: -0.0770 57a:1 -0.9820 58a:1 0.0153 60a:1 0.0853 63a:1 0.1492 59a:1
7: 49a -> 57a 0.4346 0.0154 0.1960 0.1155
7: 56a -> 58a 0.1762 -0.2460 -0.5923 -0.2440
7: 54a -> 58a 0.1720 0.3134 0.1799 0.0337
7: 52a -> 57a 0.0372 -0.1897 -0.0626 -0.0193
7: 51a -> 57a 0.0235 -0.1663 -0.0204 0.0044
7: 48a -> 57a 0.0210 0.0000 -0.0188 -0.0076
7: 55a -> 58a 0.0193 -0.1322 0.1146 0.0762
7: 47a -> 57a 0.0155 0.0058 -0.0001 -0.0078
7: 56a -> 59a 0.0154 0.1859 -0.0348 -0.0377
7: 53a -> 58a 0.0124 0.0392 -0.0022 -0.0117
7: 54a -> 60a 0.0092 -0.0237 -0.0277 0.0079
7: 54a -> 57a 0.0082 -0.0758 0.0638 0.0209
7: 56a -> 60a 0.0071 0.0305 0.0215 0.0038
7: 49a -> 60a 0.0067 0.0071 -0.0008 -0.0068
7: 49a -> 58a 0.0058 -0.0287 0.0247 0.0215
7: 56a -> 57a 0.0042 0.1296 -0.0710 -0.0406
7: 47a -> 58a 0.0027 0.0008 -0.0033 -0.0021
7: 49a -> 63a 0.0024 -0.0112 0.0085 0.0067
7: 54a -> 59a 0.0021 -0.0257 0.0164 0.0174
7: 54a -> 71a 0.0016 -0.0015 -0.0011 -0.0045
NTO weight: 0.5574
occ: -0.8721 49a:1 0.1758 56a:1 0.2076 54a:1 -0.2530 52a:1 0.2013 51a:1 0.1899 48a:1 -0.0225 55a:1 0.1549 47a:1 0.0180 53a:1
virt: -0.9797 57a:1 -0.1211 58a:1 0.0420 59a:1 0.1424 60a:1 -0.0572 63a:1 0.0110 71a:1
NTO weight: 0.4117
occ: 0.2478 49a:1 0.6672 56a:1 0.6377 54a:1 0.0443 52a:1 -0.0353 51a:1 -0.0333 48a:1 -0.2079 55a:1 -0.1071 47a:1 0.1665 53a:1
virt: 0.1476 57a:1 -0.9606 58a:1 0.1749 59a:1 0.1513 60a:1 0.0189 63a:1 0.0394 71a:1
8: 51a -> 57a 0.4868 -0.7562 -0.0926 0.0202
8: 54a -> 58a 0.1005 -0.2396 -0.1375 -0.0258
8: 50a -> 57a 0.0959 0.1207 0.2585 0.1404
8: 52a -> 57a 0.0861 -0.2887 -0.0953 -0.0294
8: 56a -> 58a 0.0671 0.1518 0.3654 0.1505
8: 49a -> 57a 0.0466 0.0050 0.0642 0.0378
8: 55a -> 58a 0.0380 0.1857 -0.1609 -0.1069
8: 56a -> 59a 0.0322 -0.2690 0.0503 0.0546
8: 50a -> 58a 0.0056 0.0589 -0.0616 -0.0370
8: 52a -> 60a 0.0040 0.0883 0.0745 0.0331
8: 51a -> 58a 0.0040 0.0646 -0.0229 -0.0131
8: 50a -> 60a 0.0023 0.0177 -0.0138 -0.0078
8: 52a -> 63a 0.0021 0.0327 0.0228 0.0103
8: 54a -> 59a 0.0021 0.0253 -0.0161 -0.0172
8: 47a -> 57a 0.0019 -0.0020 0.0000 0.0027
8: 49a -> 60a 0.0015 0.0033 -0.0004 -0.0032
8: 49a -> 58a 0.0014 0.0142 -0.0123 -0.0107
8: 56a -> 60a 0.0011 0.0120 0.0085 0.0015
8: 54a -> 60a 0.0010 0.0076 0.0089 -0.0025
8: 55a -> 60a 0.0009 -0.0242 -0.0169 -0.0043
NTO weight: 0.7288
occ: -0.8190 51a:1 0.0557 54a:1 0.3722 50a:1 0.3401 52a:1 0.0471 56a:1 0.2570 49a:1 -0.0340 55a:1 0.0501 47a:1
virt: 0.9888 57a:1 0.1473 58a:1 -0.0129 59a:1 -0.0086 60a:1 -0.0184 63a:1
NTO weight: 0.2250
occ: -0.0873 51a:1 -0.6611 54a:1 -0.0594 50a:1 0.0962 52a:1 -0.6246 56a:1 -0.0129 49a:1 0.3901 55a:1 0.0132 47a:1
virt: 0.1445 57a:1 -0.9420 58a:1 0.2997 59a:1 0.0444 60a:1 -0.0093 63a:1
NTO weight: 0.0211
occ: -0.0267 51a:1 -0.3458 54a:1 -0.2561 50a:1 0.3476 52a:1 0.7051 56a:1 -0.1762 49a:1 0.4062 55a:1 0.0073 47a:1
virt: 0.0245 57a:1 -0.2094 58a:1 -0.7624 59a:1 0.6018 60a:1 -0.1102 63a:1
9: 56a -> 59a 0.4421 -0.9965 0.1865 0.2021
9: 55a -> 58a 0.2303 0.4570 -0.3961 -0.2632
9: 54a -> 58a 0.1280 0.2704 0.1552 0.0291
9: 55a -> 60a 0.0657 0.2049 0.1434 0.0365
9: 55a -> 59a 0.0330 0.0107 -0.2973 -0.1035
9: 56a -> 60a 0.0269 0.0595 0.0420 0.0073
9: 55a -> 63a 0.0217 0.1036 0.0378 -0.0053
9: 51a -> 57a 0.0147 0.1316 0.0161 -0.0035
9: 56a -> 63a 0.0066 0.0334 0.0539 0.0138
9: 54a -> 63a 0.0026 0.0046 0.0254 0.0066
9: 55a -> 57a 0.0026 -0.1217 0.0040 0.0138
9: 53a -> 59a 0.0024 -0.0002 0.0022 -0.0030
9: 56a -> 57a 0.0023 0.0969 -0.0531 -0.0304
9: 51a -> 59a 0.0022 -0.0267 -0.0139 -0.0004
9: 54a -> 59a 0.0017 0.0233 -0.0148 -0.0158
9: 50a -> 58a 0.0017 -0.0325 0.0339 0.0204
9: 54a -> 57a 0.0015 0.0326 -0.0274 -0.0090
9: 54a -> 60a 0.0012 0.0086 0.0101 -0.0029
9: 47a -> 57a 0.0011 0.0015 -0.0000 -0.0021
9: 49a -> 58a 0.0011 -0.0123 0.0105 0.0092
NTO weight: 0.5422
occ: 0.7286 56a:1 0.5980 55a:1 0.3222 54a:1 0.0558 51a:1 0.0549 53a:1 0.0309 50a:1 0.0243 49a:1
virt: -0.8309 59a:1 -0.5491 58a:1 -0.0613 60a:1 -0.0619 63a:1 0.0196 57a:1
NTO weight: 0.4127
occ: -0.6785 56a:1 0.6121 55a:1 0.4002 54a:1 -0.0139 51a:1 -0.0384 53a:1 0.0442 50a:1 -0.0061 47a:1 0.0347 49a:1
virt: 0.5070 59a:1 -0.6848 58a:1 -0.4391 60a:1 -0.2579 63a:1 0.1211 57a:1
NTO weight: 0.0185
occ: 0.0627 56a:1 -0.4721 55a:1 0.7847 54a:1 -0.3367 51a:1 -0.0811 53a:1 0.1422 50a:1 0.0695 47a:1 0.1117 49a:1
virt: 0.2270 59a:1 -0.4675 58a:1 0.7626 60a:1 0.2529 63a:1 -0.2904 57a:1
NTO weight: 0.0160
occ: 0.0293 56a:1 0.2028 55a:1 -0.2847 54a:1 -0.9037 51a:1 0.0084 53a:1 -0.0142 50a:1 0.2445 47a:1 -0.0112 49a:1
virt: -0.0217 59a:1 0.0434 58a:1 -0.2944 60a:1 -0.1022 63a:1 -0.9490 57a:1
10: 48a -> 57a 0.3207 -0.0002 0.0735 0.0299
10: 50a -> 57a 0.2743 -0.2041 -0.4371 -0.2375
10: 51a -> 57a 0.1853 -0.4666 -0.0571 0.0125
10: 55a -> 58a 0.0527 -0.2186 0.1895 0.1259
10: 54a -> 58a 0.0522 0.1727 0.0991 0.0186
10: 49a -> 57a 0.0296 -0.0040 -0.0511 -0.0301
10: 56a -> 60a 0.0178 0.0484 0.0342 0.0060
10: 56a -> 59a 0.0158 -0.1882 0.0352 0.0382
10: 46a -> 57a 0.0066 0.0126 0.0143 0.0058
10: 45a -> 57a 0.0058 0.0038 -0.0027 0.0028
10: 54a -> 60a 0.0049 -0.0172 -0.0202 0.0057
10: 56a -> 63a 0.0041 0.0263 0.0425 0.0109
10: 55a -> 63a 0.0020 -0.0312 -0.0114 0.0016
10: 55a -> 57a 0.0014 -0.0884 0.0029 0.0100
10: 42a -> 57a 0.0013 -0.0012 0.0092 0.0061
10: 55a -> 59a 0.0012 -0.0020 0.0570 0.0198
10: 53a -> 57a 0.0012 -0.0116 0.0066 0.0002
10: 48a -> 60a 0.0010 -0.0002 0.0007 -0.0009
10: 55a -> 60a 0.0009 -0.0237 -0.0166 -0.0042
10: 48a -> 58a 0.0008 0.0020 -0.0032 -0.0017
NTO weight: 0.8275
occ: -0.6239 48a:1 0.5753 50a:1 0.4728 51a:1 -0.0496 55a:1 0.0065 54a:1 0.1889 49a:1 -0.0034 56a:1 -0.0893 46a:1 -0.0839 45a:1 -0.0393 42a:1 0.0381 53a:1
virt: -0.9992 57a:1 -0.0330 58a:1 -0.0236 60a:1 -0.0014 59a:1 -0.0027 63a:1
NTO weight: 0.1075
occ: 0.0192 48a:1 0.0482 50a:1 0.0396 51a:1 0.6971 55a:1 -0.7103 54a:1 0.0158 49a:1 -0.0693 56a:1 -0.0075 46a:1 -0.0070 45a:1 -0.0033 42a:1 0.0032 53a:1
virt: -0.0302 57a:1 0.9845 58a:1 -0.1145 60a:1 0.1005 59a:1 0.0809 63a:1
NTO weight: 0.0397
occ: 0.0730 48a:1 0.0556 50a:1 0.0457 51a:1 0.2158 55a:1 0.1268 54a:1 0.0183 49a:1 0.9625 56a:1 -0.0086 46a:1 -0.0081 45a:1 -0.0038 42a:1 0.0037 53a:1
virt: -0.0212 57a:1 0.1132 58a:1 0.7324 60a:1 -0.5684 59a:1 0.3566 63a:1
All SINGLET-SINGLET excitation energies
no. E/a.u. E/eV f tau/s Symmetry
------------------------------------------------------------------
1: 0.11741 3.19495 0.1396E-01 0.1617E-06 A
2: 0.13688 3.72476 0.1258E-01 0.1321E-06 A
3: 0.14879 4.04886 0.6279 0.2239E-08 A
4: 0.15719 4.27738 0.1166 0.1080E-07 A
5: 0.18479 5.02847 0.2882E-01 0.3163E-07 A
6: 0.19074 5.19038 0.2992E-02 0.2859E-06 A
7: 0.19523 5.31252 0.3157E-02 0.2587E-06 A
8: 0.20101 5.46982 0.6363E-01 0.1210E-07 A
9: 0.20669 5.62446 0.7391E-02 0.9857E-07 A
10: 0.20979 5.70873 0.1057 0.6693E-08 A
tau: electric dipole radiative lifetime (in seconds)
Unrelaxed approximate excited state dipole moments
no. E/eV Excited state dipole moment (Debye) Symmetry
------------------------------------------------------------------
1: 3.19495 2.52861 -6.16251 -3.07491 A
2: 3.72476 12.67206 -5.84214 -3.51980 A
3: 4.04886 8.28327 -2.31790 -1.61372 A
4: 4.27738 -1.31261 3.54486 1.95811 A
5: 5.02847 -8.20338 4.53494 2.79805 A
6: 5.19038 -8.07615 -1.27874 -0.07235 A
7: 5.31252 -5.23554 -3.07310 -1.11681 A
8: 5.46982 -7.82634 -4.60249 -1.91679 A
9: 5.62446 2.69642 -1.29560 -0.75267 A
10: 5.70873 4.54378 -2.90405 -1.63693 A
**************************************************************************
***** STARTING CALCULATION OF SINGLET-TRIPLET EXCITATION ENERGIES ******
**************************************************************************
Eigenvalues of small (approximate) problem
i, eigenvalue(i) in dvdson 1 0.1044785612E+00
i, eigenvalue(i) in dvdson 2 0.1163661265E+00
i, eigenvalue(i) in dvdson 3 0.1228276964E+00
i, eigenvalue(i) in dvdson 4 0.1558370290E+00
i, eigenvalue(i) in dvdson 5 0.1605032319E+00
i, eigenvalue(i) in dvdson 6 0.1740977694E+00
i, eigenvalue(i) in dvdson 7 0.1797679365E+00
i, eigenvalue(i) in dvdson 8 0.1911973029E+00
i, eigenvalue(i) in dvdson 9 0.1946498819E+00
i, eigenvalue(i) in dvdson 10 0.2064368967E+00
Eigenvalues of small (approximate) problem
i, eigenvalue(i) in dvdson 1 0.1005382030E+00
i, eigenvalue(i) in dvdson 2 0.1118353570E+00
i, eigenvalue(i) in dvdson 3 0.1190353231E+00
i, eigenvalue(i) in dvdson 4 0.1485413802E+00
i, eigenvalue(i) in dvdson 5 0.1505259590E+00
i, eigenvalue(i) in dvdson 6 0.1666995873E+00
i, eigenvalue(i) in dvdson 7 0.1705465562E+00
i, eigenvalue(i) in dvdson 8 0.1758324734E+00
i, eigenvalue(i) in dvdson 9 0.1861726258E+00
i, eigenvalue(i) in dvdson 10 0.1929153140E+00
Eigenvalues of small (approximate) problem
i, eigenvalue(i) in dvdson 1 0.1003487384E+00
i, eigenvalue(i) in dvdson 2 0.1117020597E+00
i, eigenvalue(i) in dvdson 3 0.1189390327E+00
i, eigenvalue(i) in dvdson 4 0.1479723185E+00
i, eigenvalue(i) in dvdson 5 0.1498044088E+00
i, eigenvalue(i) in dvdson 6 0.1650137576E+00
i, eigenvalue(i) in dvdson 7 0.1663858715E+00
i, eigenvalue(i) in dvdson 8 0.1705093294E+00
i, eigenvalue(i) in dvdson 9 0.1839451327E+00
i, eigenvalue(i) in dvdson 10 0.1864165338E+00
Eigenvalues of small (approximate) problem
i, eigenvalue(i) in dvdson 1 0.1003436729E+00
i, eigenvalue(i) in dvdson 2 0.1116986483E+00
i, eigenvalue(i) in dvdson 3 0.1189368232E+00
i, eigenvalue(i) in dvdson 4 0.1479520136E+00
[truncated: 15,572 more rows]

## Sheet: DFT_2i
***************************
* GEOMETRY OPTIMIZATION *
***************************
Optimization Method Quasi Newton
Optimization Coordinates Delocalized Coordinates
Optimize lattice F
------------------------------------------------------
Convergence criteria (Hartree,Angstrom)
------------------------------------------------------
Maximum gradient 0.001000000000
Maximum rms gradient 0.000666666667
Maximum step allowed 0.010000000000
Maximum rms step allowed 0.006666666667
Maximum energy change allowe 0.000280000000
Maximum stress energy allowe 0.000500000000
Initial model Hessian Automatic Hessian
------------------------------------
Quasi-Newton Optimizer Parameters
------------------------------------
Hessian Update Method BFGS
Maximum number of steps 250
First GDIIS cycle 0
Maximum GDIIS vectors 0
Trust radius (bohr) 0.200000
Trust radius varies T
Constraints converged at all steps T
Use projector T
Rigid motions settings for: old optimizer
Atomic rotations (x,y,z): T T T
Atomic translations (x,y,z): T T T
Tolerance: 1.000000000000000E-006
--------
Geometry
--------
Formula: C13H10N2O3
Atoms
Index Symbol x (angstrom) y (angstrom) z (angstrom)
1 C -1.63237570 1.27272252 -0.29961518
2 C 0.22738513 2.95569474 0.42283267
3 N -1.13807495 2.49513701 0.27418457
4 N -0.54884406 0.44180539 -0.77652187
5 C 0.86773903 0.68725516 -0.75465459
6 C 1.25001851 1.99572367 -0.12444026
7 C 7.39073424 1.33436095 -0.65882127
8 C 5.81772218 -0.28042929 -1.59229231
9 C 6.88966684 -1.06987053 -2.01944530
10 C 2.57845100 2.35602176 -0.02855766
11 C 3.62015205 1.49489905 -0.52773055
12 C 4.95147403 1.78920358 -0.42872706
13 C 8.21360511 -0.66574790 -1.76543875
14 C 6.04961554 0.93822420 -0.90146032
15 C 8.46066792 0.53864195 -1.08484286
16 O 0.48548394 4.06412390 0.95981322
17 O 1.66240352 -0.17421185 -1.24577893
18 O -2.84201566 0.96028519 -0.38302655
19 H -1.88062776 3.13696332 0.64150728
20 H -0.84907682 -0.46185873 -1.21468547
21 H 7.57796199 2.27564280 -0.12574429
22 H 2.80636689 3.32493613 0.44827520
23 H 3.16678895 0.57056436 -0.97235176
24 H 5.25700101 2.73208134 0.05204737
25 H 9.05218740 -1.28950556 -2.10030185
26 H 9.49189203 0.85580001 -0.88513310
27 H 6.69691446 -2.00858365 -2.55417453
28 H 4.78387556 -0.59251836 -1.78848546
Total System Charge 0.00000
Bonding info available!
----------------
ADF Engine Input
----------------
Basis
Type TZ2P
Core None
End
XC
Hybrid B3LYP
End
Title: *** (NO TITLE) ***
Using automatic Hessian for delocalized coordinates.
*** GO1_GOStep1 ***
RIHartreeFock Dependency: number of modified vectors: 23
Hartree-Fock exchange energy: -108.474293239688
Energy gradients wrt nuclear displacements
==========================================
Atom Cartesian (a.u./angstrom)
X Y Z
----------------------------------------
1 C 0.013409 0.004442 0.002357
2 C 0.012504 -0.037108 -0.018697
3 N 0.021670 -0.006290 -0.005510
4 N 0.015373 0.012475 0.006585
5 C 0.002418 0.039579 0.020701
6 C -0.002039 -0.003318 -0.001589
7 C 0.005201 0.004656 0.002849
8 C -0.003519 -0.001844 -0.000990
9 C 0.002289 -0.004436 -0.002699
10 C -0.008297 0.006766 0.003501
11 C 0.006220 -0.002849 -0.002948
12 C 0.005662 0.004096 0.001455
13 C 0.002542 -0.004375 -0.002068
14 C -0.004687 0.000954 0.000509
15 C 0.003490 0.001778 0.000811
16 O 0.032237 0.112267 0.053577
17 O 0.112030 -0.066967 -0.042062
18 O -0.133356 -0.034807 -0.009624
19 H -0.038306 0.031861 0.018504
20 H -0.015872 -0.045959 -0.022365
21 H 0.001724 0.015771 0.009086
22 H 0.003816 0.019527 0.009715
23 H -0.049051 -0.036119 -0.014938
24 H 0.006287 0.014381 0.007298
25 H 0.014517 -0.010745 -0.005706
26 H 0.017692 0.005408 0.003624
27 H -0.003095 -0.016120 -0.009291
28 H -0.020858 -0.003023 -0.002086
----------------------------------------
Mulliken charges used for AMS results%charges...
----------------------------------------------------------------------
Geometry Convergence after Step 1 (Hartree/Angstrom,Angstrom)
----------------------------------------------------------------------
current energy -7.97739595 Hartree
energy change -7.97739595 0.00028000 F
constrained gradient max 0.13335501 0.00100000 F
constrained gradient rms 0.02930968 0.00066667 F
gradient max 0.13335501
gradient rms 0.02930968
cart. step max 0.21172832 0.01000000 F
cart. step rms 0.06402261 0.00666667 F
--------
Geometry
--------
Formula: C13H10N2O3
Atoms
Index Symbol x (angstrom) y (angstrom) z (angstrom)
1 C -1.68224612 1.36109793 -0.25357991
2 C 0.26395261 2.92783356 0.40902987
3 N -1.11766814 2.54646020 0.29978695
4 N -0.66947863 0.47781072 -0.75348333
5 C 0.74872408 0.64298663 -0.77091383
6 C 1.22668461 1.92594497 -0.15695456
7 C 7.39002988 1.35569617 -0.64757990
8 C 5.88305855 -0.29810886 -1.60590854
9 C 6.98138639 -1.05222108 -2.01776457
10 C 2.56699210 2.25603958 -0.07589319
11 C 3.62411835 1.41316542 -0.56814248
12 C 4.94255991 1.73931651 -0.45173767
13 C 8.28597365 -0.61094006 -1.74380758
14 C 6.06814021 0.92217409 -0.91028925
15 C 8.48677445 0.59519992 -1.05846686
16 O 0.58288211 4.00789031 0.93023282
17 O 1.45067521 -0.26176441 -1.27893743
18 O -2.89027298 1.11750066 -0.30347521
19 H -1.80986715 3.22238065 0.68200795
20 H -1.02873660 -0.40172035 -1.17756236
21 H 7.54164415 2.29821933 -0.11090113
22 H 2.79933070 3.22056164 0.40015254
23 H 3.20909039 0.48393622 -1.01919687
24 H 5.21542028 2.68646569 0.03444308
25 H 9.14526918 -1.20721503 -2.06687681
26 H 9.50249262 0.94133928 -0.84323774
27 H 6.82479898 -1.99231485 -2.55616295
28 H 4.86536357 -0.64037370 -1.81835064
Total System Charge 0.00000
Bonding info available!
*** GO1_GOStep2 ***
RIHartreeFock Dependency: number of modified vectors: 23
Hartree-Fock exchange energy: -108.579840760166
Energy gradients wrt nuclear displacements
==========================================
Atom Cartesian (a.u./angstrom)
X Y Z
----------------------------------------
1 C -0.009840 0.001963 0.002367
2 C 0.016721 -0.019109 -0.009776
3 N 0.016737 -0.007447 -0.005437
4 N 0.018784 0.005730 0.002638
5 C 0.006376 0.031577 0.016546
6 C -0.011132 -0.004447 -0.001646
7 C 0.004799 0.002586 0.001704
8 C -0.001596 -0.002333 -0.001287
9 C 0.001983 -0.001985 -0.001393
10 C 0.002797 0.008843 0.004029
11 C 0.021448 0.003159 -0.000911
12 C 0.002304 0.006951 0.003039
13 C 0.000965 -0.002940 -0.001284
14 C -0.003648 0.000323 0.000082
15 C 0.001122 0.001458 0.000555
16 O 0.026416 0.072499 0.034338
17 O 0.058458 -0.064046 -0.036922
18 O -0.087070 -0.018299 -0.004383
19 H -0.029786 0.027065 0.015637
20 H -0.016488 -0.036557 -0.017669
21 H 0.000689 0.012927 0.007478
22 H 0.003063 0.016295 0.008096
23 H -0.036675 -0.027281 -0.011334
24 H 0.006300 0.012463 0.006339
25 H 0.012215 -0.008438 -0.004531
26 H 0.014323 0.004845 0.003192
27 H -0.002020 -0.013237 -0.007727
28 H -0.017246 -0.002565 -0.001738
----------------------------------------
Mulliken charges used for AMS results%charges...
dE(predicted): -0.32276E-01, dE(actual): -0.18531E-01, Trust radius: 0.200000, all in a.u.
----------------------------------------------------------------------
Geometry Convergence after Step 2 (Hartree/Angstrom,Angstrom)
----------------------------------------------------------------------
current energy -7.99592708 Hartree
energy change -0.01853114 0.00028000 F
constrained gradient max 0.08707009 0.00100000 F
constrained gradient rms 0.02057410 0.00066667 F
gradient max 0.08707009
gradient rms 0.02057410
cart. step max 0.08015517 0.01000000 F
cart. step rms 0.03656116 0.00666667 F
--------
Geometry
--------
Formula: C13H10N2O3
Atoms
Index Symbol x (angstrom) y (angstrom) z (angstrom)
1 C -1.64866264 1.40955999 -0.23249509
2 C 0.28231919 2.91082755 0.40062197
3 N -1.08132457 2.56529534 0.30730003
4 N -0.68984152 0.51587429 -0.73496316
5 C 0.70761522 0.64915762 -0.76630484
6 C 1.22050651 1.90490486 -0.16619453
7 C 7.34956923 1.35937232 -0.64415162
8 C 5.90565947 -0.31995600 -1.61730362
9 C 7.02117202 -1.04029586 -2.01467436
10 C 2.55901286 2.19739327 -0.10237260
11 C 3.60365893 1.35195134 -0.59548730
12 C 4.90930934 1.68626447 -0.47397547
13 C 8.30391821 -0.56922683 -1.72634913
14 C 6.04981834 0.89665722 -0.92114123
15 C 8.46460106 0.63267043 -1.04078015
16 O 0.60698598 3.95751429 0.90649450
17 O 1.37303117 -0.23602659 -1.26223097
18 O -2.82712710 1.19765584 -0.26835709
19 H -1.74526751 3.23990307 0.68764756
20 H -1.06620433 -0.33831467 -1.14596160
21 H 7.47202637 2.29815567 -0.10780965
22 H 2.80994917 3.15006594 0.36775992
23 H 3.22464195 0.42967625 -1.04660037
24 H 5.15922467 2.63092273 0.01280155
25 H 9.17591393 -1.13891281 -2.03832706
26 H 9.46166715 1.00208303 -0.81444008
27 H 6.89563512 -1.97663889 -2.55289512
28 H 4.90928413 -0.68917271 -1.84338011
Total System Charge 0.00000
Bonding info available!
*** GO1_GOStep3 ***
RIHartreeFock Dependency: number of modified vectors: 24
Hartree-Fock exchange energy: -108.869634160639
Energy gradients wrt nuclear displacements
==========================================
Atom Cartesian (a.u./angstrom)
X Y Z
----------------------------------------
1 C -0.056959 -0.006432 0.000803
2 C 0.020721 0.028467 0.013852
3 N 0.006480 -0.004371 -0.003051
4 N 0.010166 0.002202 0.000840
5 C 0.027349 -0.018340 -0.010516
6 C -0.009929 -0.003653 -0.001364
7 C 0.003429 -0.001657 -0.000736
8 C 0.002808 -0.002336 -0.001338
9 C 0.000969 0.002750 0.001362
10 C 0.004853 0.004947 0.002197
11 C 0.017185 0.000565 -0.001733
12 C -0.005266 0.002770 0.001450
13 C -0.002586 0.000645 0.000636
14 C -0.000582 -0.001218 -0.000750
15 C -0.003383 -0.000383 -0.000498
16 O -0.005567 -0.014155 -0.007017
17 O -0.000228 0.012140 0.006026
18 O 0.025285 0.004294 0.000140
19 H -0.010257 0.008756 0.005229
20 H -0.005777 -0.011674 -0.005780
21 H -0.000229 0.005355 0.003152
22 H -0.000462 0.006717 0.003415
23 H -0.023891 -0.013265 -0.004907
24 H 0.002716 0.004810 0.002449
25 H 0.005091 -0.003209 -0.001731
26 H 0.005732 0.002016 0.001393
27 H -0.000629 -0.005376 -0.003226
28 H -0.007038 -0.000365 -0.000297
----------------------------------------
Mulliken charges used for AMS results%charges...
dE(predicted): -0.18231E-01, dE(actual): -0.15478E-01, Trust radius: 0.400000, all in a.u.
----------------------------------------------------------------------
Geometry Convergence after Step 3 (Hartree/Angstrom,Angstrom)
----------------------------------------------------------------------
current energy -8.01140517 Hartree
energy change -0.01547809 0.00028000 F
constrained gradient max 0.05696008 0.00100000 F
constrained gradient rms 0.01050064 0.00066667 F
gradient max 0.05696008
gradient rms 0.01050064
cart. step max 0.21176338 0.01000000 F
cart. step rms 0.08645642 0.00666667 F
--------
Geometry
--------
Formula: C13H10N2O3
Atoms
Index Symbol x (angstrom) y (angstrom) z (angstrom)
1 C -1.68709550 1.53917881 -0.19253932
2 C 0.32995093 2.89180182 0.37370282
3 N -1.04253892 2.64854258 0.32128797
4 N -0.82506996 0.58532275 -0.71281764
5 C 0.56656916 0.61871726 -0.78339324
6 C 1.18670604 1.82580405 -0.20057551
7 C 7.32006385 1.38341798 -0.63382616
8 C 5.98931343 -0.37200922 -1.61403651
9 C 7.14575226 -1.02014271 -2.00839414
10 C 2.53231347 2.04181961 -0.14597319
11 C 3.58375976 1.19889853 -0.61863155
12 C 4.87426662 1.57204150 -0.47833513
13 C 8.39407072 -0.47186158 -1.71933221
14 C 6.05494281 0.84574744 -0.91537429
15 C 8.47770005 0.73148431 -1.02992390
16 O 0.74462915 3.91725657 0.87502726
17 O 1.16126779 -0.31499433 -1.28637584
18 O -2.88987781 1.40475621 -0.18370435
19 H -1.63935316 3.36127960 0.71257231
20 H -1.26745932 -0.23469154 -1.09846620
21 H 7.38561262 2.32376474 -0.09995208
22 H 2.81241570 2.98143609 0.32053074
23 H 3.27997880 0.27772701 -1.09194748
24 H 5.07295271 2.52246522 0.00984078
25 H 9.29590021 -0.98209794 -2.03232887
26 H 9.44459627 1.16210559 -0.80430720
27 H 7.07921795 -1.95655400 -2.54710553
28 H 5.02650673 -0.80385515 -1.84919116
Total System Charge 0.00000
Bonding info available!
*** GO1_GOStep4 ***
RIHartreeFock Dependency: number of modified vectors: 24
Hartree-Fock exchange energy: -108.934625099096
Energy gradients wrt nuclear displacements
==========================================
Atom Cartesian (a.u./angstrom)
X Y Z
----------------------------------------
1 C -0.004667 0.003142 -0.000636
2 C 0.004233 0.005303 -0.000114
3 N -0.001885 -0.001324 0.000582
4 N 0.002248 -0.002306 0.000597
5 C 0.002145 -0.006345 -0.006455
6 C -0.000865 -0.002135 0.000884
7 C 0.001058 -0.001858 -0.000808
8 C 0.002329 -0.000913 -0.001249
9 C -0.000054 0.001922 0.001652
10 C -0.002081 0.003596 0.001440
11 C 0.014324 -0.003634 -0.000148
12 C -0.007291 0.000417 0.001275
13 C -0.001401 0.001508 0.000199
14 C 0.001283 -0.000953 -0.000449
15 C -0.001961 -0.001464 -0.000241
16 O -0.000298 -0.003180 -0.000215
17 O -0.002204 0.004336 0.003472
18 O -0.001542 -0.000872 0.000781
19 H 0.002093 -0.002663 -0.001459
20 H 0.001973 0.003656 0.001729
21 H -0.000280 0.000328 -0.000113
22 H -0.001867 0.000222 -0.000129
23 H -0.005738 0.002063 0.000186
24 H 0.000136 0.000141 -0.000781
25 H 0.000118 0.000121 -0.000066
26 H 0.000129 -0.000152 -0.000195
27 H 0.000113 -0.000126 -0.000107
28 H -0.000047 0.001168 0.000367
----------------------------------------
Mulliken charges used for AMS results%charges...
dE(predicted): -0.36061E-02, dE(actual): -0.38129E-02, Trust radius: 0.400000, all in a.u.
----------------------------------------------------------------------
Geometry Convergence after Step 4 (Hartree/Angstrom,Angstrom)
----------------------------------------------------------------------
current energy -8.01521804 Hartree
energy change -0.00381287 0.00028000 F
constrained gradient max 0.01432389 0.00100000 F
constrained gradient rms 0.00275845 0.00066667 F
gradient max 0.01432389
gradient rms 0.00275845
cart. step max 0.04938744 0.01000000 F
cart. step rms 0.02021514 0.00666667 F
--------
Geometry
--------
Formula: C13H10N2O3
Atoms
Index Symbol x (angstrom) y (angstrom) z (angstrom)
1 C -1.68874990 1.54708665 -0.16709451
2 C 0.33481570 2.87379898 0.40928484
3 N -1.03773447 2.64570867 0.35934523
4 N -0.84438935 0.59914703 -0.71851589
5 C 0.54694398 0.62044386 -0.78481756
6 C 1.18113821 1.81641920 -0.19672617
7 C 7.31280616 1.39818378 -0.65114180
8 C 6.00105092 -0.38415479 -1.61102096
9 C 7.16564497 -1.02995195 -1.98786565
10 C 2.52838680 2.02419713 -0.16560340
11 C 3.57576892 1.19245901 -0.66049364
12 C 4.86690032 1.57153487 -0.51527471
13 C 8.40864557 -0.46966507 -1.69506008
14 C 6.05363732 0.84699346 -0.93439761
15 C 8.47883897 0.74815187 -1.02777675
16 O 0.75764903 3.90463720 0.89697107
17 O 1.13089122 -0.29666631 -1.33576328
18 O -2.89377112 1.43624787 -0.17796031
19 H -1.62841614 3.36204691 0.75648278
20 H -1.29765804 -0.20445983 -1.12967527
21 H 7.36845224 2.34433793 -0.12753874
22 H 2.82268589 2.95361348 0.31186602
23 H 3.29529612 0.25998773 -1.12368475
24 H 5.05795689 2.51795389 -0.01699472
25 H 9.31579605 -0.98050575 -1.98967194
26 H 9.44025058 1.18797083 -0.79841426
27 H 7.10940299 -1.97611873 -2.50945485
28 H 5.04485255 -0.83203676 -1.84257271
Total System Charge 0.00000
Bonding info available!
*** GO1_GOStep5 ***
RIHartreeFock Dependency: number of modified vectors: 24
Hartree-Fock exchange energy: -108.931909339663
Energy gradients wrt nuclear displacements
==========================================
Atom Cartesian (a.u./angstrom)
X Y Z
----------------------------------------
1 C 0.001900 -0.002233 0.007315
2 C 0.000501 -0.005228 0.006329
3 N -0.002721 0.002391 -0.003833
4 N -0.001161 0.001274 -0.004207
5 C -0.001661 -0.003267 0.008488
6 C 0.000750 0.002323 -0.004492
7 C -0.000276 -0.000186 -0.000031
8 C 0.000182 -0.000585 -0.000013
9 C -0.000138 0.000617 -0.000539
10 C -0.001048 0.001391 0.000471
11 C 0.005517 -0.001364 -0.003136
12 C -0.002813 0.001478 -0.001296
13 C 0.000109 -0.000299 0.000763
14 C 0.001179 -0.000529 0.000153
15 C -0.000044 0.000254 -0.000691
16 O -0.000672 0.002163 -0.002374
17 O 0.000019 0.000553 -0.003797
18 O 0.001245 0.001285 -0.002956
19 H 0.000975 -0.000776 -0.000642
20 H 0.000800 0.001280 0.000298
21 H -0.000055 -0.000441 0.000156
22 H -0.000913 -0.000914 0.000502
23 H -0.001239 0.000877 0.002235
24 H -0.000100 -0.000891 0.000555
25 H -0.000405 0.000262 0.000178
26 H -0.000355 -0.000268 -0.000061
27 H 0.000051 0.000333 0.000131
28 H 0.000369 0.000501 0.000494
----------------------------------------
Mulliken charges used for AMS results%charges...
dE(predicted): -0.26645E-03, dE(actual): -0.31037E-04, Trust radius: 0.034941, all in a.u.
----------------------------------------------------------------------
Geometry Convergence after Step 5 (Hartree/Angstrom,Angstrom)
----------------------------------------------------------------------
current energy -8.01524907 Hartree
energy change -0.00003104 0.00028000 T
constrained gradient max 0.00849543 0.00100000 F
constrained gradient rms 0.00219478 0.00066667 F
gradient max 0.00849543
gradient rms 0.00219478
cart. step max 0.00924163 0.01000000 T
cart. step rms 0.00236359 0.00666667 T
--------
Geometry
--------
Formula: C13H10N2O3
Atoms
Index Symbol x (angstrom) y (angstrom) z (angstrom)
1 C -1.68909629 1.54615676 -0.16883969
2 C 0.33342071 2.87829555 0.40351811
3 N -1.03859573 2.64588087 0.35846286
4 N -0.84361730 0.59900665 -0.72056410
5 C 0.54784752 0.62532795 -0.79125581
6 C 1.18062954 1.82093009 -0.20132211
7 C 7.31293198 1.39737499 -0.64949138
8 C 5.99990660 -0.38432677 -1.61038064
9 C 7.16454349 -1.03057189 -1.98777082
10 C 2.52840686 2.02626490 -0.16754365
11 C 3.57474590 1.19353499 -0.66015847
12 C 4.86727721 1.57143105 -0.51279926
13 C 8.40808326 -0.47052607 -1.69533807
14 C 6.05315817 0.84662546 -0.93276917
15 C 8.47892227 0.74704184 -1.02678276
16 O 0.75661966 3.90549103 0.89822691
17 O 1.13364330 -0.29505843 -1.33455111
18 O -2.89379572 1.42919316 -0.16871867
19 H -1.63056483 3.35940688 0.76097563
20 H -1.29610569 -0.20855146 -1.12730927
21 H 7.36917838 2.34355176 -0.12572714
22 H 2.82519597 2.95543478 0.30972826
23 H 3.29828317 0.26115709 -1.12739599
24 H 5.05891022 2.51809788 -0.01464481
25 H 9.31510045 -0.98156563 -1.99082063
26 H 9.44060730 1.18680010 -0.79752829
27 H 7.10776000 -1.97649691 -2.51004567
28 H 5.04369597 -0.83254544 -1.84272387
Total System Charge 0.00000
Bonding info available!
*** GO1_GOStep6 ***
RIHartreeFock Dependency: number of modified vectors: 24
Hartree-Fock exchange energy: -108.927482323758
Energy gradients wrt nuclear displacements
==========================================
Atom Cartesian (a.u./angstrom)
X Y Z
----------------------------------------
1 C 0.001694 -0.001356 0.004377
2 C 0.000001 -0.003213 0.003820
3 N -0.001360 0.001244 -0.002501
4 N -0.000314 0.000925 -0.002388
5 C -0.001297 -0.001354 0.005530
6 C 0.000742 0.001551 -0.002734
7 C -0.000373 0.000218 0.000164
8 C -0.000234 -0.000345 0.000027
9 C -0.000079 0.000099 -0.000646
10 C -0.000402 0.000483 0.000189
11 C 0.002139 -0.000544 -0.002183
12 C -0.000786 0.001276 -0.001015
13 C 0.000307 -0.000453 0.000473
14 C 0.000710 -0.000248 0.000227
15 C 0.000295 0.000413 -0.000431
16 O -0.000352 0.001306 -0.001344
17 O 0.000212 0.000050 -0.002496
18 O 0.000315 0.000705 -0.001716
19 H 0.000122 0.000235 0.000007
20 H -0.000034 -0.000080 -0.000296
21 H -0.000001 -0.000254 0.000184
22 H -0.000403 -0.000478 0.000460
23 H -0.000644 -0.000018 0.001415
24 H -0.000030 -0.000505 0.000497
25 H -0.000175 0.000110 0.000078
26 H -0.000143 -0.000116 0.000003
27 H 0.000025 0.000155 0.000026
28 H 0.000064 0.000196 0.000273
----------------------------------------
Mulliken charges used for AMS results%charges...
dE(predicted): -0.14132E-03, dE(actual): -0.11764E-03, Trust radius: 0.069882, all in a.u.
----------------------------------------------------------------------
Geometry Convergence after Step 6 (Hartree/Angstrom,Angstrom)
----------------------------------------------------------------------
current energy -8.01536671 Hartree
energy change -0.00011764 0.00028000 T
constrained gradient max 0.00553208 0.00100000 F
constrained gradient rms 0.00130389 0.00066667 F
gradient max 0.00553208
gradient rms 0.00130389
cart. step max 0.03670019 0.01000000 F
cart. step rms 0.01169671 0.00666667 F
--------
Geometry
--------
Formula: C13H10N2O3
Atoms
Index Symbol x (angstrom) y (angstrom) z (angstrom)
1 C -1.68950015 1.55167507 -0.18943786
2 C 0.33183399 2.88700227 0.38944507
3 N -1.03978116 2.65279528 0.33875020
4 N -0.83951695 0.59899831 -0.72524858
5 C 0.55298673 0.62461948 -0.78826564
6 C 1.18127579 1.82194443 -0.19763984
7 C 7.31349530 1.39421893 -0.64565864
8 C 5.99655356 -0.38781847 -1.60024685
9 C 7.15945509 -1.02759310 -1.99380806
10 C 2.52949109 2.02208725 -0.14953199
11 C 3.57541113 1.18360871 -0.62956313
12 C 4.86908947 1.55908924 -0.48128664
13 C 8.40391928 -0.46222684 -1.71635825
14 C 6.05229938 0.83967601 -0.91635866
15 C 8.47757409 0.75104596 -1.04039868
16 O 0.75439034 3.91173229 0.88894596
17 O 1.14276855 -0.30637376 -1.30696537
18 O -2.89384540 1.43207729 -0.18783084
19 H -1.63454262 3.36688113 0.73646889
20 H -1.28935524 -0.21426060 -1.12367091
21 H 7.37204373 2.34004285 -0.12116541
22 H 2.82703018 2.95405436 0.32266604
23 H 3.30153527 0.25768824 -1.11210092
24 H 5.06260784 2.50769541 0.01304990
25 H 9.30959424 -0.96684281 -2.02752082
26 H 9.44009221 1.19534868 -0.82267262
27 H 7.10030584 -1.97085628 -2.52098586
28 H 5.03988079 -0.83894815 -1.82618012
Total System Charge 0.00000
Bonding info available!
*** GO1_GOStep7 ***
RIHartreeFock Dependency: number of modified vectors: 24
Hartree-Fock exchange energy: -108.926888994920
Energy gradients wrt nuclear displacements
==========================================
Atom Cartesian (a.u./angstrom)
X Y Z
----------------------------------------
1 C -0.000649 -0.000305 0.000590
2 C 0.000173 0.000240 0.001089
3 N 0.000304 -0.000220 -0.000772
4 N 0.000631 0.000312 -0.000027
5 C 0.000222 -0.000689 0.000027
6 C -0.000149 0.000052 -0.000303
7 C -0.000067 0.000004 0.000127
8 C 0.000048 0.000090 -0.000230
9 C -0.000003 -0.000159 0.000192
10 C -0.000004 -0.000153 -0.000190
11 C -0.000412 -0.000190 0.000917
12 C 0.000357 -0.000307 0.000732
13 C -0.000084 0.000252 -0.000261
14 C -0.000067 0.000144 -0.000118
15 C 0.000028 -0.000189 0.000202
16 O 0.000121 -0.000135 -0.000320
17 O -0.000021 0.000500 0.000098
18 O -0.000086 0.000087 -0.000250
19 H -0.000063 0.000167 0.000175
20 H -0.000180 -0.000189 -0.000139
21 H 0.000010 0.000123 -0.000087
22 H 0.000065 0.000244 -0.000034
23 H -0.000204 -0.000045 -0.000630
24 H -0.000032 0.000336 -0.000417
25 H 0.000124 -0.000025 -0.000114
26 H 0.000073 0.000038 -0.000027
27 H 0.000012 -0.000032 -0.000090
28 H -0.000148 0.000050 -0.000140
----------------------------------------
Mulliken charges used for AMS results%charges...
dE(predicted): -0.96320E-04, dE(actual): -0.68498E-04, Trust radius: 0.069882, all in a.u.
----------------------------------------------------------------------
Geometry Convergence after Step 7 (Hartree/Angstrom,Angstrom)
----------------------------------------------------------------------
current energy -8.01543521 Hartree
energy change -0.00006850 0.00028000 T
constrained gradient max 0.00105922 0.00100000 F
constrained gradient rms 0.00030439 0.00066667 T
gradient max 0.00105922
gradient rms 0.00030439
cart. step max 0.03471871 0.01000000 F
cart. step rms 0.01109845 0.00666667 F
--------
Geometry
--------
Formula: C13H10N2O3
Atoms
Index Symbol x (angstrom) y (angstrom) z (angstrom)
1 C -1.68908883 1.54773587 -0.17517447
2 C 0.33278761 2.88514855 0.39245145
3 N -1.03795430 2.64512626 0.35822548
4 N -0.84252635 0.60327815 -0.72939182
5 C 0.54913807 0.63385160 -0.80642476
6 C 1.17989901 1.82692874 -0.21012279
7 C 7.31179857 1.39698754 -0.64993615
8 C 5.99879936 -0.38925604 -1.60144920
9 C 7.16337789 -1.03311379 -1.98294214
10 C 2.52811313 2.02805167 -0.16827910
11 C 3.57350216 1.19381929 -0.65663051
12 C 4.86706984 1.56688750 -0.50272280
13 C 8.40676996 -0.46876028 -1.69911655
14 C 6.05163205 0.84294279 -0.92607597
15 C 8.47755528 0.74967969 -1.03236709
16 O 0.75697357 3.90494028 0.90113692
17 O 1.13658345 -0.29252353 -1.33658877
18 O -2.89254473 1.42163334 -0.15689381
19 H -1.63073589 3.35176762 0.77118759
20 H -1.29368703 -0.20856883 -1.12838166
21 H 7.36824906 2.34490324 -0.12920004
22 H 2.82716942 2.95550133 0.31138456
23 H 3.30167179 0.26599169 -1.13577987
24 H 5.05997062 2.51092071 0.00029604
25 H 9.31368766 -0.97765864 -1.99899887
26 H 9.43910363 1.19331318 -0.80954740
27 H 7.10637350 -1.98028801 -2.50308874
28 H 5.04340387 -0.84187873 -1.82913915
Total System Charge 0.00000
Bonding info available!
*** GO1_GOStep8 ***
RIHartreeFock Dependency: number of modified vectors: 24
Hartree-Fock exchange energy: -108.928532621281
Energy gradients wrt nuclear displacements
==========================================
Atom Cartesian (a.u./angstrom)
X Y Z
----------------------------------------
1 C -0.000121 0.000311 -0.001015
2 C -0.000253 0.000543 -0.001585
3 N -0.000018 -0.000328 0.000559
4 N -0.000189 -0.000135 0.000606
5 C -0.000261 0.000611 -0.000491
6 C -0.000038 -0.000328 0.000654
7 C -0.000062 -0.000080 0.000025
8 C 0.000059 -0.000019 0.000061
9 C -0.000035 0.000179 -0.000253
10 C 0.000040 -0.000209 -0.000088
11 C -0.000512 0.000479 -0.000456
12 C 0.000096 0.000358 -0.001022
13 C 0.000013 -0.000144 0.000264
14 C -0.000058 -0.000084 0.000263
15 C -0.000005 0.000167 -0.000275
16 O 0.000004 -0.000164 0.000769
17 O 0.000212 -0.000385 0.000045
18 O 0.000570 -0.000099 0.000497
19 H 0.000105 -0.000171 0.000047
20 H 0.000094 0.000177 0.000117
21 H 0.000021 -0.000102 0.000078
22 H 0.000072 -0.000161 0.000208
23 H 0.000320 -0.000173 0.000548
24 H -0.000054 -0.000282 0.000428
25 H -0.000048 0.000033 0.000007
26 H -0.000038 -0.000023 -0.000001
27 H 0.000009 0.000061 -0.000025
28 H 0.000074 -0.000032 0.000036
----------------------------------------
Mulliken charges used for AMS results%charges...
dE(predicted): -0.15807E-04, dE(actual): -0.21752E-05, Trust radius: 0.020000, all in a.u.
----------------------------------------------------------------------
Geometry Convergence after Step 8 (Hartree/Angstrom,Angstrom)
----------------------------------------------------------------------
current energy -8.01543739 Hartree
energy change -0.00000218 0.00028000 T
constrained gradient max 0.00161314 0.00100000 F
constrained gradient rms 0.00035658 0.00066667 T
gradient max 0.00161314
gradient rms 0.00035658
cart. step max 0.01426475 0.01000000 F
cart. step rms 0.00432208 0.00666667 T
--------
Geometry
--------
Formula: C13H10N2O3
Atoms
Index Symbol x (angstrom) y (angstrom) z (angstrom)
1 C -1.68951305 1.54961381 -0.18129494
2 C 0.33231665 2.88428397 0.39409548
3 N -1.03892688 2.64713381 0.35282296
4 N -0.84177961 0.60294714 -0.73049899
5 C 0.55032447 0.63119584 -0.80104561
6 C 1.18047934 1.82466652 -0.20465695
7 C 7.31276207 1.39722067 -0.65066402
8 C 5.99816341 -0.39025274 -1.59798021
9 C 7.16202661 -1.03242614 -1.98459045
10 C 2.52876994 2.02524481 -0.15989643
11 C 3.57456318 1.18992124 -0.64608572
12 C 4.86815124 1.56343501 -0.49338270
13 C 8.40583529 -0.46616195 -1.70623939
14 C 6.05221847 0.84150776 -0.92184588
15 C 8.47779787 0.75157424 -1.03822654
16 O 0.75568541 3.90632317 0.89874749
17 O 1.13842974 -0.29627690 -1.32833110
18 O -2.89357557 1.42673051 -0.17115856
19 H -1.63253223 3.35665426 0.75990420
20 H -1.29247145 -0.20845571 -1.13127329
21 H 7.37003064 2.34523973 -0.13013388
22 H 2.82702635 2.95392195 0.31793034
23 H 3.30159754 0.26381153 -1.12816486
24 H 5.06140227 2.50920043 0.00629984
25 H 9.31219878 -0.97337920 -2.01072282
26 H 9.43970530 1.19653404 -0.81949250
27 H 7.10412192 -1.97924495 -2.50535065
28 H 5.04228464 -0.84360167 -1.82233443
Total System Charge 0.00000
Bonding info available!
*** GO1_GOStep9 ***
RIHartreeFock Dependency: number of modified vectors: 24
Hartree-Fock exchange energy: -108.927506972930
Energy gradients wrt nuclear displacements
==========================================
Atom Cartesian (a.u./angstrom)
X Y Z
----------------------------------------
1 C 0.000147 0.000035 -0.000104
2 C -0.000038 -0.000174 0.000160
3 N -0.000009 0.000078 -0.000039
4 N 0.000028 -0.000118 0.000115
5 C -0.000103 0.000243 -0.000211
6 C 0.000022 0.000004 0.000027
7 C -0.000039 0.000010 -0.000004
8 C 0.000009 0.000019 -0.000054
9 C -0.000025 0.000035 -0.000061
10 C 0.000039 -0.000092 0.000028
11 C -0.000155 0.000076 -0.000043
12 C 0.000088 0.000010 -0.000119
13 C 0.000012 -0.000009 0.000008
14 C -0.000005 0.000000 0.000062
15 C 0.000026 0.000031 -0.000025
16 O -0.000032 0.000027 0.000030
17 O 0.000033 -0.000092 0.000047
18 O -0.000066 -0.000055 0.000079
19 H 0.000004 -0.000019 0.000079
20 H -0.000012 0.000006 -0.000007
21 H 0.000010 -0.000020 0.000026
22 H 0.000022 -0.000019 0.000030
23 H 0.000072 -0.000030 0.000067
24 H -0.000022 -0.000008 0.000007
25 H -0.000005 0.000022 -0.000028
26 H -0.000008 -0.000005 -0.000006
27 H 0.000003 0.000026 -0.000041
28 H 0.000003 0.000017 -0.000022
----------------------------------------
Mulliken charges used for AMS results%charges...
dE(predicted): -0.96360E-05, dE(actual): -0.73707E-05, Trust radius: 0.040000, all in a.u.
---------------------------------------------------------
Geometry Convergence after Step 9 ** CONVERGED **
---------------------------------------------------------
current energy -8.01544476 Hartree
energy change -0.00000737 0.00028000 T
constrained gradient max 0.00024479 0.00100000 T
constrained gradient rms 0.00006531 0.00066667 T
gradient max 0.00024479
gradient rms 0.00006531
cart. step max 0.00820286 0.01000000 T
cart. step rms 0.00283875 0.00666667 T
Geometry optimization converged
Optimized geometry:
--------
Geometry
--------
Formula: C13H10N2O3
Atoms
Index Symbol x (angstrom) y (angstrom) z (angstrom)
1 C -1.68951305 1.54961381 -0.18129494
2 C 0.33231665 2.88428397 0.39409548
3 N -1.03892688 2.64713381 0.35282296
4 N -0.84177961 0.60294714 -0.73049899
5 C 0.55032447 0.63119584 -0.80104561
6 C 1.18047934 1.82466652 -0.20465695
7 C 7.31276207 1.39722067 -0.65066402
8 C 5.99816341 -0.39025274 -1.59798021
9 C 7.16202661 -1.03242614 -1.98459045
10 C 2.52876994 2.02524481 -0.15989643
11 C 3.57456318 1.18992124 -0.64608572
12 C 4.86815124 1.56343501 -0.49338270
13 C 8.40583529 -0.46616195 -1.70623939
14 C 6.05221847 0.84150776 -0.92184588
15 C 8.47779787 0.75157424 -1.03822654
16 O 0.75568541 3.90632317 0.89874749
17 O 1.13842974 -0.29627690 -1.32833110
18 O -2.89357557 1.42673051 -0.17115856
19 H -1.63253223 3.35665426 0.75990420
20 H -1.29247145 -0.20845571 -1.13127329
21 H 7.37003064 2.34523973 -0.13013388
22 H 2.82702635 2.95392195 0.31793034
23 H 3.30159754 0.26381153 -1.12816486
24 H 5.06140227 2.50920043 0.00629984
25 H 9.31219878 -0.97337920 -2.01072282
26 H 9.43970530 1.19653404 -0.81949250
27 H 7.10412192 -1.97924495 -2.50535065
28 H 5.04228464 -0.84360167 -1.82233443
Total System Charge 0.00000
Bonding info available!
Performing a single point calculation on the final geometry ...
*** adf ***
===========================
A T T A C H E D F I L E S
===========================
Restart/tmp/amstmp_ams_kid0.1199179206/GO1_GOStep9.rkf*** GO1_GOStep9 ***
===============================
M O D E L P A R A M E T E R S
===============================
DENSITY FUNCTIONAL POTENTIAL (scf)
Hybrid: B3LYP == Not Default ==
SPIN (restricted / unrestr.)
Molecule: Restricted
Fragments: Restricted
OTHER ASPECTS
Relativistic Corrections: scalar (ZORA,MAPA)
Nuclear Charge Density Model: Point Charge Nuclei
Core Treatment: Frozen Orbital(s)
Hyperfine or Zeeman Interaction: ---
===============
G E O M E T R Y *** 3D Molecule ***
===============
ATOMS
===== X Y Z CHARGE
(Angstrom) Nucl +Core At.Mass
-------------------------- ---------------- -------
1 C -1.6895 1.5496 -0.1813 6.00 6.00 12.0000
2 C 0.3323 2.8843 0.3941 6.00 6.00 12.0000
3 N -1.0389 2.6471 0.3528 7.00 7.00 14.0031
4 N -0.8418 0.6029 -0.7305 7.00 7.00 14.0031
5 C 0.5503 0.6312 -0.8010 6.00 6.00 12.0000
6 C 1.1805 1.8247 -0.2047 6.00 6.00 12.0000
7 C 7.3128 1.3972 -0.6507 6.00 6.00 12.0000
8 C 5.9982 -0.3903 -1.5980 6.00 6.00 12.0000
9 C 7.1620 -1.0324 -1.9846 6.00 6.00 12.0000
10 C 2.5288 2.0252 -0.1599 6.00 6.00 12.0000
11 C 3.5746 1.1899 -0.6461 6.00 6.00 12.0000
12 C 4.8682 1.5634 -0.4934 6.00 6.00 12.0000
13 C 8.4058 -0.4662 -1.7062 6.00 6.00 12.0000
14 C 6.0522 0.8415 -0.9218 6.00 6.00 12.0000
15 C 8.4778 0.7516 -1.0382 6.00 6.00 12.0000
16 O 0.7557 3.9063 0.8987 8.00 8.00 15.9949
17 O 1.1384 -0.2963 -1.3283 8.00 8.00 15.9949
18 O -2.8936 1.4267 -0.1712 8.00 8.00 15.9949
19 H -1.6325 3.3567 0.7599 1.00 1.00 1.0078
20 H -1.2925 -0.2085 -1.1313 1.00 1.00 1.0078
21 H 7.3700 2.3452 -0.1301 1.00 1.00 1.0078
22 H 2.8270 2.9539 0.3179 1.00 1.00 1.0078
23 H 3.3016 0.2638 -1.1282 1.00 1.00 1.0078
24 H 5.0614 2.5092 0.0063 1.00 1.00 1.0078
25 H 9.3122 -0.9734 -2.0107 1.00 1.00 1.0078
26 H 9.4397 1.1965 -0.8195 1.00 1.00 1.0078
27 H 7.1041 -1.9792 -2.5054 1.00 1.00 1.0078
28 H 5.0423 -0.8436 -1.8223 1.00 1.00 1.0078
FRAGMENTS
========= Atoms in this Fragment Cart. coord.s (Angstrom)
-------------------------------------------------------
1 C 1 C -1.6895 1.5496 -0.1813
2 C 2 C 0.3323 2.8843 0.3941
3 C 5 C 0.5503 0.6312 -0.8010
4 C 6 C 1.1805 1.8247 -0.2047
5 C 7 C 7.3128 1.3972 -0.6507
6 C 8 C 5.9982 -0.3903 -1.5980
7 C 9 C 7.1620 -1.0324 -1.9846
8 C 10 C 2.5288 2.0252 -0.1599
9 C 11 C 3.5746 1.1899 -0.6461
10 C 12 C 4.8682 1.5634 -0.4934
11 C 13 C 8.4058 -0.4662 -1.7062
12 C 14 C 6.0522 0.8415 -0.9218
13 C 15 C 8.4778 0.7516 -1.0382
14 N 3 N -1.0389 2.6471 0.3528
15 N 4 N -0.8418 0.6029 -0.7305
16 O 16 O 0.7557 3.9063 0.8987
17 O 17 O 1.1384 -0.2963 -1.3283
18 O 18 O -2.8936 1.4267 -0.1712
19 H 19 H -1.6325 3.3567 0.7599
20 H 20 H -1.2925 -0.2085 -1.1313
21 H 21 H 7.3700 2.3452 -0.1301
22 H 22 H 2.8270 2.9539 0.3179
23 H 23 H 3.3016 0.2638 -1.1282
24 H 24 H 5.0614 2.5092 0.0063
25 H 25 H 9.3122 -0.9734 -2.0107
26 H 26 H 9.4397 1.1965 -0.8195
27 H 27 H 7.1041 -1.9792 -2.5054
28 H 28 H 5.0423 -0.8436 -1.8223
=====================================
S Y M M E T R Y , E L E C T R O N S
=====================================
Symmetry: NOSYM
Irreducible Representations, including subspecies
-------------------------------------------------
A
Symmetry is NOT used when fitting density
Configuration of Valence Electrons
==================================
( determined in the SCF procedure )
Total: 126
Net Charge: 0 (Nuclei minus Electrons)
Aufbau principle for MO occupations will be applied through SCF cycle no. 150
Thereafter, the program will assign electrons to MOs that are spatially
similar to the occupied MOs in a "reference" cycle ("KeepOrbitals").
The reference cycle is always the PREVIOUS cycle: it will evolve with
the SCF procedure.
1
***************************************************************************************************
****************************************
* B U I L D : (Fragments, Functions) *
****************************************
=======
S F O s *** (Symmetrized Fragment Orbitals) ***
=======
SFOs are linear combinations of (valence) Fragment Orbitals (FOs), such that the SFOs transform as the
irreducible representations of the (molecular) symmetry group. Each SFO is therefore characterized by
an irrep of the molecule and by a few (or only one) generating FOs.
The SFOs constitute a symmetry-adapted basis for the Fock matrix. The MO eigenvector coefficients in
this basis provide a direct interpretation of the MOs in terms of Frontier Orbital Theory.
The SFOs are combined with auxiliary Core Functions (CFs) to ensure orthogonalization on the (frozen)
Core Orbitals (COs). The Core-orthogonalized SFOs (CSFOs) constitute the true Fock basis.
The FOs, and hence also the (C)SFOs are combinations of the elementary basis functions (BAS). The basis
functions that participate in the description of the SFOs depend on the irrep. The indices of the
involved functions are printed below for each irrep.
(The complete list of primitive basis functions is printed in another section)
Total nr. of (C)SFOs (summation over all irreps) : 578
NOTE: a (C)SFO that is defined as a combination of more than one FO is usually NOT normalized.
=== A ===
Nr. of SFOs : 578
Cartesian basis functions that participate in this irrep (total number = 660) :
1 2 3 4 5 6 9 12 7 10
13 8 11 14 15 16 17 18 19 20
21 22 23 24 25 26 27 28 29 30
31 32 33 34 35 36 39 42 37 40
43 38 41 44 45 46 47 48 49 50
51 52 53 54 55 56 57 58 59 60
61 62 63 64 65 66 69 72 67 70
73 68 71 74 75 76 77 78 79 80
81 82 83 84 85 86 87 88 89 90
91 92 93 94 95 96 99 102 97 100
103 98 101 104 105 106 107 108 109 110
111 112 113 114 115 116 117 118 119 120
121 122 123 124 125 126 129 132 127 130
133 128 131 134 135 136 137 138 139 140
141 142 143 144 145 146 147 148 149 150
151 152 153 154 155 156 159 162 157 160
163 158 161 164 165 166 167 168 169 170
171 172 173 174 175 176 177 178 179 180
181 182 183 184 185 186 189 192 187 190
193 188 191 194 195 196 197 198 199 200
201 202 203 204 205 206 207 208 209 210
211 212 213 214 215 216 219 222 217 220
223 218 221 224 225 226 227 228 229 230
231 232 233 234 235 236 237 238 239 240
241 242 243 244 245 246 249 252 247 250
253 248 251 254 255 256 257 258 259 260
261 262 263 264 265 266 267 268 269 270
271 272 273 274 275 276 279 282 277 280
283 278 281 284 285 286 287 288 289 290
291 292 293 294 295 296 297 298 299 300
301 302 303 304 305 306 309 312 307 310
313 308 311 314 315 316 317 318 319 320
321 322 323 324 325 326 327 328 329 330
331 332 333 334 335 336 339 342 337 340
343 338 341 344 345 346 347 348 349 350
351 352 353 354 355 356 357 358 359 360
361 362 363 364 365 366 369 372 367 370
373 368 371 374 375 376 377 378 379 380
381 382 383 384 385 386 387 388 389 390
391 392 393 394 395 396 399 402 397 400
403 398 401 404 405 406 407 408 409 410
411 412 413 414 415 416 417 418 419 420
421 422 423 424 425 426 429 432 427 430
433 428 431 434 435 436 437 438 439 440
441 442 443 444 445 446 447 448 449 450
451 452 453 454 455 456 459 462 457 460
463 458 461 464 465 466 467 468 469 470
471 472 473 474 475 476 477 478 479 480
481 482 483 484 485 486 489 492 487 490
493 488 491 494 495 496 497 498 499 500
501 502 503 504 505 506 507 508 509 510
511 512 513 514 515 516 519 522 517 520
523 518 521 524 525 526 527 528 529 530
531 532 533 534 535 536 537 538 539 540
541 542 543 544 545 546 547 548 549 550
551 552 553 554 555 556 557 558 559 560
561 562 563 564 565 566 567 568 569 570
571 572 573 574 575 576 577 578 579 580
581 582 583 584 585 586 587 588 589 590
591 592 593 594 595 596 597 598 599 600
601 602 603 604 605 606 607 608 609 610
611 612 613 614 615 616 617 618 619 620
621 622 623 624 625 626 627 628 629 630
631 632 633 634 635 636 637 638 639 640
641 642 643 644 645 646 647 648 649 650
651 652 653 654 655 656 657 658 659 660
SFO (index Fragment Generating Expansion in Fragment Orbitals
indx incl.CFs) Occup Orb.Energy FragmentType Coeff. Orbital on Fragment
--------------------------------------------------------------------------------------
1 1 2.000 -10.350 au C 1.00 1 S 1
( -281.645 eV)
2 2 2.000 -0.564 au C 1.00 2 S 1
( -15.357 eV)
3 3 -- 0.402 au C 1.00 3 S 1
( 10.927 eV)
4 4 -- 5.502 au C 1.00 4 S 1
( 149.716 eV)
5 5 -- 50.237 au C 1.00 5 S 1
( 1367.023 eV)
6 6 0.667 -0.188 au C 1.00 1 P:x 1
( -5.107 eV)
7 7 -- 0.191 au C 1.00 2 P:x 1
( 5.205 eV)
8 8 -- 2.088 au C 1.00 3 P:x 1
( 56.818 eV)
9 9 0.667 -0.188 au C 1.00 1 P:y 1
( -5.107 eV)
10 10 -- 0.191 au C 1.00 2 P:y 1
( 5.205 eV)
11 11 -- 2.088 au C 1.00 3 P:y 1
( 56.818 eV)
12 12 0.667 -0.188 au C 1.00 1 P:z 1
( -5.107 eV)
13 13 -- 0.191 au C 1.00 2 P:z 1
( 5.205 eV)
14 14 -- 2.088 au C 1.00 3 P:z 1
( 56.818 eV)
15 15 -- 1.292 au C 1.00 1 D:z2 1
( 35.151 eV)
16 16 -- 1.292 au C 1.00 1 D:x2-y2 1
( 35.151 eV)
17 17 -- 1.292 au C 1.00 1 D:xy 1
( 35.151 eV)
18 18 -- 1.292 au C 1.00 1 D:xz 1
( 35.151 eV)
19 19 -- 1.292 au C 1.00 1 D:yz 1
( 35.151 eV)
20 20 -- 4.084 au C 1.00 1 F:z3 1
( 111.127 eV)
21 21 -- 4.084 au C 1.00 1 F:z 1
( 111.127 eV)
22 22 -- 4.084 au C 1.00 1 F:xyz 1
( 111.127 eV)
23 23 -- 4.084 au C 1.00 1 F:z2x 1
( 111.127 eV)
24 24 -- 4.084 au C 1.00 1 F:z2y 1
( 111.127 eV)
25 25 -- 4.084 au C 1.00 1 F:x 1
( 111.127 eV)
26 26 -- 4.084 au C 1.00 1 F:y 1
( 111.127 eV)
27 27 2.000 -10.350 au C 1.00 1 S 2
( -281.645 eV)
28 28 2.000 -0.564 au C 1.00 2 S 2
( -15.357 eV)
29 29 -- 0.402 au C 1.00 3 S 2
( 10.927 eV)
30 30 -- 5.502 au C 1.00 4 S 2
( 149.716 eV)
31 31 -- 50.237 au C 1.00 5 S 2
( 1367.023 eV)
32 32 0.667 -0.188 au C 1.00 1 P:x 2
( -5.107 eV)
33 33 -- 0.191 au C 1.00 2 P:x 2
( 5.205 eV)
34 34 -- 2.088 au C 1.00 3 P:x 2
( 56.818 eV)
35 35 0.667 -0.188 au C 1.00 1 P:y 2
( -5.107 eV)
36 36 -- 0.191 au C 1.00 2 P:y 2
( 5.205 eV)
37 37 -- 2.088 au C 1.00 3 P:y 2
( 56.818 eV)
38 38 0.667 -0.188 au C 1.00 1 P:z 2
( -5.107 eV)
39 39 -- 0.191 au C 1.00 2 P:z 2
( 5.205 eV)
40 40 -- 2.088 au C 1.00 3 P:z 2
( 56.818 eV)
41 41 -- 1.292 au C 1.00 1 D:z2 2
( 35.151 eV)
42 42 -- 1.292 au C 1.00 1 D:x2-y2 2
( 35.151 eV)
43 43 -- 1.292 au C 1.00 1 D:xy 2
( 35.151 eV)
44 44 -- 1.292 au C 1.00 1 D:xz 2
( 35.151 eV)
45 45 -- 1.292 au C 1.00 1 D:yz 2
( 35.151 eV)
46 46 -- 4.084 au C 1.00 1 F:z3 2
( 111.127 eV)
47 47 -- 4.084 au C 1.00 1 F:z 2
( 111.127 eV)
48 48 -- 4.084 au C 1.00 1 F:xyz 2
( 111.127 eV)
49 49 -- 4.084 au C 1.00 1 F:z2x 2
( 111.127 eV)
50 50 -- 4.084 au C 1.00 1 F:z2y 2
( 111.127 eV)
51 51 -- 4.084 au C 1.00 1 F:x 2
( 111.127 eV)
52 52 -- 4.084 au C 1.00 1 F:y 2
( 111.127 eV)
53 53 2.000 -10.350 au C 1.00 1 S 3
( -281.645 eV)
54 54 2.000 -0.564 au C 1.00 2 S 3
( -15.357 eV)
55 55 -- 0.402 au C 1.00 3 S 3
( 10.927 eV)
56 56 -- 5.502 au C 1.00 4 S 3
( 149.716 eV)
57 57 -- 50.237 au C 1.00 5 S 3
( 1367.023 eV)
58 58 0.667 -0.188 au C 1.00 1 P:x 3
( -5.107 eV)
59 59 -- 0.191 au C 1.00 2 P:x 3
( 5.205 eV)
60 60 -- 2.088 au C 1.00 3 P:x 3
( 56.818 eV)
61 61 0.667 -0.188 au C 1.00 1 P:y 3
( -5.107 eV)
62 62 -- 0.191 au C 1.00 2 P:y 3
( 5.205 eV)
63 63 -- 2.088 au C 1.00 3 P:y 3
( 56.818 eV)
64 64 0.667 -0.188 au C 1.00 1 P:z 3
( -5.107 eV)
65 65 -- 0.191 au C 1.00 2 P:z 3
( 5.205 eV)
66 66 -- 2.088 au C 1.00 3 P:z 3
( 56.818 eV)
67 67 -- 1.292 au C 1.00 1 D:z2 3
( 35.151 eV)
68 68 -- 1.292 au C 1.00 1 D:x2-y2 3
( 35.151 eV)
69 69 -- 1.292 au C 1.00 1 D:xy 3
( 35.151 eV)
70 70 -- 1.292 au C 1.00 1 D:xz 3
( 35.151 eV)
71 71 -- 1.292 au C 1.00 1 D:yz 3
( 35.151 eV)
72 72 -- 4.084 au C 1.00 1 F:z3 3
( 111.127 eV)
73 73 -- 4.084 au C 1.00 1 F:z 3
( 111.127 eV)
74 74 -- 4.084 au C 1.00 1 F:xyz 3
( 111.127 eV)
75 75 -- 4.084 au C 1.00 1 F:z2x 3
( 111.127 eV)
76 76 -- 4.084 au C 1.00 1 F:z2y 3
( 111.127 eV)
77 77 -- 4.084 au C 1.00 1 F:x 3
( 111.127 eV)
78 78 -- 4.084 au C 1.00 1 F:y 3
( 111.127 eV)
79 79 2.000 -10.350 au C 1.00 1 S 4
( -281.645 eV)
80 80 2.000 -0.564 au C 1.00 2 S 4
( -15.357 eV)
81 81 -- 0.402 au C 1.00 3 S 4
( 10.927 eV)
82 82 -- 5.502 au C 1.00 4 S 4
( 149.716 eV)
83 83 -- 50.237 au C 1.00 5 S 4
( 1367.023 eV)
84 84 0.667 -0.188 au C 1.00 1 P:x 4
( -5.107 eV)
85 85 -- 0.191 au C 1.00 2 P:x 4
( 5.205 eV)
86 86 -- 2.088 au C 1.00 3 P:x 4
( 56.818 eV)
87 87 0.667 -0.188 au C 1.00 1 P:y 4
( -5.107 eV)
88 88 -- 0.191 au C 1.00 2 P:y 4
( 5.205 eV)
89 89 -- 2.088 au C 1.00 3 P:y 4
( 56.818 eV)
90 90 0.667 -0.188 au C 1.00 1 P:z 4
( -5.107 eV)
91 91 -- 0.191 au C 1.00 2 P:z 4
( 5.205 eV)
92 92 -- 2.088 au C 1.00 3 P:z 4
( 56.818 eV)
93 93 -- 1.292 au C 1.00 1 D:z2 4
( 35.151 eV)
94 94 -- 1.292 au C 1.00 1 D:x2-y2 4
( 35.151 eV)
95 95 -- 1.292 au C 1.00 1 D:xy 4
( 35.151 eV)
96 96 -- 1.292 au C 1.00 1 D:xz 4
( 35.151 eV)
97 97 -- 1.292 au C 1.00 1 D:yz 4
( 35.151 eV)
98 98 -- 4.084 au C 1.00 1 F:z3 4
( 111.127 eV)
99 99 -- 4.084 au C 1.00 1 F:z 4
( 111.127 eV)
100 100 -- 4.084 au C 1.00 1 F:xyz 4
( 111.127 eV)
101 101 -- 4.084 au C 1.00 1 F:z2x 4
( 111.127 eV)
102 102 -- 4.084 au C 1.00 1 F:z2y 4
( 111.127 eV)
103 103 -- 4.084 au C 1.00 1 F:x 4
( 111.127 eV)
104 104 -- 4.084 au C 1.00 1 F:y 4
( 111.127 eV)
105 105 2.000 -10.350 au C 1.00 1 S 5
( -281.645 eV)
106 106 2.000 -0.564 au C 1.00 2 S 5
( -15.357 eV)
107 107 -- 0.402 au C 1.00 3 S 5
( 10.927 eV)
108 108 -- 5.502 au C 1.00 4 S 5
( 149.716 eV)
109 109 -- 50.237 au C 1.00 5 S 5
( 1367.023 eV)
110 110 0.667 -0.188 au C 1.00 1 P:x 5
( -5.107 eV)
111 111 -- 0.191 au C 1.00 2 P:x 5
( 5.205 eV)
112 112 -- 2.088 au C 1.00 3 P:x 5
( 56.818 eV)
113 113 0.667 -0.188 au C 1.00 1 P:y 5
( -5.107 eV)
114 114 -- 0.191 au C 1.00 2 P:y 5
( 5.205 eV)
115 115 -- 2.088 au C 1.00 3 P:y 5
( 56.818 eV)
116 116 0.667 -0.188 au C 1.00 1 P:z 5
( -5.107 eV)
117 117 -- 0.191 au C 1.00 2 P:z 5
( 5.205 eV)
118 118 -- 2.088 au C 1.00 3 P:z 5
( 56.818 eV)
119 119 -- 1.292 au C 1.00 1 D:z2 5
( 35.151 eV)
120 120 -- 1.292 au C 1.00 1 D:x2-y2 5
( 35.151 eV)
121 121 -- 1.292 au C 1.00 1 D:xy 5
( 35.151 eV)
122 122 -- 1.292 au C 1.00 1 D:xz 5
( 35.151 eV)
123 123 -- 1.292 au C 1.00 1 D:yz 5
( 35.151 eV)
124 124 -- 4.084 au C 1.00 1 F:z3 5
( 111.127 eV)
125 125 -- 4.084 au C 1.00 1 F:z 5
( 111.127 eV)
126 126 -- 4.084 au C 1.00 1 F:xyz 5
( 111.127 eV)
127 127 -- 4.084 au C 1.00 1 F:z2x 5
( 111.127 eV)
128 128 -- 4.084 au C 1.00 1 F:z2y 5
( 111.127 eV)
129 129 -- 4.084 au C 1.00 1 F:x 5
( 111.127 eV)
130 130 -- 4.084 au C 1.00 1 F:y 5
( 111.127 eV)
131 131 2.000 -10.350 au C 1.00 1 S 6
( -281.645 eV)
132 132 2.000 -0.564 au C 1.00 2 S 6
( -15.357 eV)
133 133 -- 0.402 au C 1.00 3 S 6
( 10.927 eV)
134 134 -- 5.502 au C 1.00 4 S 6
( 149.716 eV)
135 135 -- 50.237 au C 1.00 5 S 6
( 1367.023 eV)
136 136 0.667 -0.188 au C 1.00 1 P:x 6
( -5.107 eV)
137 137 -- 0.191 au C 1.00 2 P:x 6
( 5.205 eV)
138 138 -- 2.088 au C 1.00 3 P:x 6
( 56.818 eV)
139 139 0.667 -0.188 au C 1.00 1 P:y 6
( -5.107 eV)
140 140 -- 0.191 au C 1.00 2 P:y 6
( 5.205 eV)
141 141 -- 2.088 au C 1.00 3 P:y 6
( 56.818 eV)
142 142 0.667 -0.188 au C 1.00 1 P:z 6
( -5.107 eV)
143 143 -- 0.191 au C 1.00 2 P:z 6
( 5.205 eV)
144 144 -- 2.088 au C 1.00 3 P:z 6
( 56.818 eV)
145 145 -- 1.292 au C 1.00 1 D:z2 6
( 35.151 eV)
146 146 -- 1.292 au C 1.00 1 D:x2-y2 6
( 35.151 eV)
147 147 -- 1.292 au C 1.00 1 D:xy 6
( 35.151 eV)
148 148 -- 1.292 au C 1.00 1 D:xz 6
( 35.151 eV)
149 149 -- 1.292 au C 1.00 1 D:yz 6
( 35.151 eV)
150 150 -- 4.084 au C 1.00 1 F:z3 6
( 111.127 eV)
151 151 -- 4.084 au C 1.00 1 F:z 6
( 111.127 eV)
152 152 -- 4.084 au C 1.00 1 F:xyz 6
( 111.127 eV)
153 153 -- 4.084 au C 1.00 1 F:z2x 6
( 111.127 eV)
154 154 -- 4.084 au C 1.00 1 F:z2y 6
( 111.127 eV)
155 155 -- 4.084 au C 1.00 1 F:x 6
( 111.127 eV)
156 156 -- 4.084 au C 1.00 1 F:y 6
( 111.127 eV)
157 157 2.000 -10.350 au C 1.00 1 S 7
( -281.645 eV)
158 158 2.000 -0.564 au C 1.00 2 S 7
( -15.357 eV)
159 159 -- 0.402 au C 1.00 3 S 7
( 10.927 eV)
160 160 -- 5.502 au C 1.00 4 S 7
( 149.716 eV)
161 161 -- 50.237 au C 1.00 5 S 7
( 1367.023 eV)
162 162 0.667 -0.188 au C 1.00 1 P:x 7
( -5.107 eV)
163 163 -- 0.191 au C 1.00 2 P:x 7
( 5.205 eV)
164 164 -- 2.088 au C 1.00 3 P:x 7
( 56.818 eV)
165 165 0.667 -0.188 au C 1.00 1 P:y 7
( -5.107 eV)
166 166 -- 0.191 au C 1.00 2 P:y 7
( 5.205 eV)
167 167 -- 2.088 au C 1.00 3 P:y 7
( 56.818 eV)
168 168 0.667 -0.188 au C 1.00 1 P:z 7
( -5.107 eV)
169 169 -- 0.191 au C 1.00 2 P:z 7
( 5.205 eV)
170 170 -- 2.088 au C 1.00 3 P:z 7
( 56.818 eV)
171 171 -- 1.292 au C 1.00 1 D:z2 7
( 35.151 eV)
172 172 -- 1.292 au C 1.00 1 D:x2-y2 7
( 35.151 eV)
173 173 -- 1.292 au C 1.00 1 D:xy 7
( 35.151 eV)
174 174 -- 1.292 au C 1.00 1 D:xz 7
( 35.151 eV)
175 175 -- 1.292 au C 1.00 1 D:yz 7
( 35.151 eV)
176 176 -- 4.084 au C 1.00 1 F:z3 7
( 111.127 eV)
177 177 -- 4.084 au C 1.00 1 F:z 7
( 111.127 eV)
178 178 -- 4.084 au C 1.00 1 F:xyz 7
( 111.127 eV)
179 179 -- 4.084 au C 1.00 1 F:z2x 7
( 111.127 eV)
180 180 -- 4.084 au C 1.00 1 F:z2y 7
( 111.127 eV)
181 181 -- 4.084 au C 1.00 1 F:x 7
( 111.127 eV)
182 182 -- 4.084 au C 1.00 1 F:y 7
( 111.127 eV)
183 183 2.000 -10.350 au C 1.00 1 S 8
( -281.645 eV)
184 184 2.000 -0.564 au C 1.00 2 S 8
( -15.357 eV)
185 185 -- 0.402 au C 1.00 3 S 8
( 10.927 eV)
186 186 -- 5.502 au C 1.00 4 S 8
( 149.716 eV)
187 187 -- 50.237 au C 1.00 5 S 8
( 1367.023 eV)
188 188 0.667 -0.188 au C 1.00 1 P:x 8
( -5.107 eV)
189 189 -- 0.191 au C 1.00 2 P:x 8
( 5.205 eV)
190 190 -- 2.088 au C 1.00 3 P:x 8
( 56.818 eV)
191 191 0.667 -0.188 au C 1.00 1 P:y 8
( -5.107 eV)
192 192 -- 0.191 au C 1.00 2 P:y 8
( 5.205 eV)
193 193 -- 2.088 au C 1.00 3 P:y 8
( 56.818 eV)
194 194 0.667 -0.188 au C 1.00 1 P:z 8
( -5.107 eV)
195 195 -- 0.191 au C 1.00 2 P:z 8
( 5.205 eV)
196 196 -- 2.088 au C 1.00 3 P:z 8
( 56.818 eV)
197 197 -- 1.292 au C 1.00 1 D:z2 8
( 35.151 eV)
198 198 -- 1.292 au C 1.00 1 D:x2-y2 8
( 35.151 eV)
199 199 -- 1.292 au C 1.00 1 D:xy 8
( 35.151 eV)
200 200 -- 1.292 au C 1.00 1 D:xz 8
( 35.151 eV)
201 201 -- 1.292 au C 1.00 1 D:yz 8
( 35.151 eV)
202 202 -- 4.084 au C 1.00 1 F:z3 8
( 111.127 eV)
203 203 -- 4.084 au C 1.00 1 F:z 8
( 111.127 eV)
204 204 -- 4.084 au C 1.00 1 F:xyz 8
( 111.127 eV)
205 205 -- 4.084 au C 1.00 1 F:z2x 8
( 111.127 eV)
206 206 -- 4.084 au C 1.00 1 F:z2y 8
( 111.127 eV)
207 207 -- 4.084 au C 1.00 1 F:x 8
( 111.127 eV)
208 208 -- 4.084 au C 1.00 1 F:y 8
( 111.127 eV)
209 209 2.000 -10.350 au C 1.00 1 S 9
( -281.645 eV)
210 210 2.000 -0.564 au C 1.00 2 S 9
( -15.357 eV)
211 211 -- 0.402 au C 1.00 3 S 9
( 10.927 eV)
212 212 -- 5.502 au C 1.00 4 S 9
( 149.716 eV)
213 213 -- 50.237 au C 1.00 5 S 9
( 1367.023 eV)
214 214 0.667 -0.188 au C 1.00 1 P:x 9
( -5.107 eV)
215 215 -- 0.191 au C 1.00 2 P:x 9
( 5.205 eV)
216 216 -- 2.088 au C 1.00 3 P:x 9
( 56.818 eV)
217 217 0.667 -0.188 au C 1.00 1 P:y 9
( -5.107 eV)
218 218 -- 0.191 au C 1.00 2 P:y 9
( 5.205 eV)
219 219 -- 2.088 au C 1.00 3 P:y 9
( 56.818 eV)
220 220 0.667 -0.188 au C 1.00 1 P:z 9
( -5.107 eV)
221 221 -- 0.191 au C 1.00 2 P:z 9
( 5.205 eV)
222 222 -- 2.088 au C 1.00 3 P:z 9
( 56.818 eV)
223 223 -- 1.292 au C 1.00 1 D:z2 9
( 35.151 eV)
224 224 -- 1.292 au C 1.00 1 D:x2-y2 9
( 35.151 eV)
225 225 -- 1.292 au C 1.00 1 D:xy 9
( 35.151 eV)
226 226 -- 1.292 au C 1.00 1 D:xz 9
( 35.151 eV)
227 227 -- 1.292 au C 1.00 1 D:yz 9
( 35.151 eV)
228 228 -- 4.084 au C 1.00 1 F:z3 9
( 111.127 eV)
229 229 -- 4.084 au C 1.00 1 F:z 9
( 111.127 eV)
230 230 -- 4.084 au C 1.00 1 F:xyz 9
( 111.127 eV)
231 231 -- 4.084 au C 1.00 1 F:z2x 9
( 111.127 eV)
232 232 -- 4.084 au C 1.00 1 F:z2y 9
( 111.127 eV)
233 233 -- 4.084 au C 1.00 1 F:x 9
( 111.127 eV)
234 234 -- 4.084 au C 1.00 1 F:y 9
( 111.127 eV)
235 235 2.000 -10.350 au C 1.00 1 S 10
( -281.645 eV)
236 236 2.000 -0.564 au C 1.00 2 S 10
( -15.357 eV)
237 237 -- 0.402 au C 1.00 3 S 10
( 10.927 eV)
238 238 -- 5.502 au C 1.00 4 S 10
( 149.716 eV)
239 239 -- 50.237 au C 1.00 5 S 10
( 1367.023 eV)
240 240 0.667 -0.188 au C 1.00 1 P:x 10
( -5.107 eV)
241 241 -- 0.191 au C 1.00 2 P:x 10
( 5.205 eV)
242 242 -- 2.088 au C 1.00 3 P:x 10
( 56.818 eV)
243 243 0.667 -0.188 au C 1.00 1 P:y 10
( -5.107 eV)
244 244 -- 0.191 au C 1.00 2 P:y 10
( 5.205 eV)
245 245 -- 2.088 au C 1.00 3 P:y 10
( 56.818 eV)
246 246 0.667 -0.188 au C 1.00 1 P:z 10
( -5.107 eV)
247 247 -- 0.191 au C 1.00 2 P:z 10
( 5.205 eV)
248 248 -- 2.088 au C 1.00 3 P:z 10
( 56.818 eV)
249 249 -- 1.292 au C 1.00 1 D:z2 10
( 35.151 eV)
250 250 -- 1.292 au C 1.00 1 D:x2-y2 10
( 35.151 eV)
251 251 -- 1.292 au C 1.00 1 D:xy 10
( 35.151 eV)
252 252 -- 1.292 au C 1.00 1 D:xz 10
( 35.151 eV)
253 253 -- 1.292 au C 1.00 1 D:yz 10
( 35.151 eV)
254 254 -- 4.084 au C 1.00 1 F:z3 10
( 111.127 eV)
255 255 -- 4.084 au C 1.00 1 F:z 10
( 111.127 eV)
256 256 -- 4.084 au C 1.00 1 F:xyz 10
( 111.127 eV)
257 257 -- 4.084 au C 1.00 1 F:z2x 10
( 111.127 eV)
258 258 -- 4.084 au C 1.00 1 F:z2y 10
( 111.127 eV)
259 259 -- 4.084 au C 1.00 1 F:x 10
( 111.127 eV)
260 260 -- 4.084 au C 1.00 1 F:y 10
( 111.127 eV)
261 261 2.000 -10.350 au C 1.00 1 S 11
( -281.645 eV)
262 262 2.000 -0.564 au C 1.00 2 S 11
( -15.357 eV)
263 263 -- 0.402 au C 1.00 3 S 11
( 10.927 eV)
264 264 -- 5.502 au C 1.00 4 S 11
( 149.716 eV)
265 265 -- 50.237 au C 1.00 5 S 11
( 1367.023 eV)
266 266 0.667 -0.188 au C 1.00 1 P:x 11
( -5.107 eV)
267 267 -- 0.191 au C 1.00 2 P:x 11
( 5.205 eV)
268 268 -- 2.088 au C 1.00 3 P:x 11
( 56.818 eV)
269 269 0.667 -0.188 au C 1.00 1 P:y 11
( -5.107 eV)
270 270 -- 0.191 au C 1.00 2 P:y 11
( 5.205 eV)
271 271 -- 2.088 au C 1.00 3 P:y 11
( 56.818 eV)
272 272 0.667 -0.188 au C 1.00 1 P:z 11
( -5.107 eV)
273 273 -- 0.191 au C 1.00 2 P:z 11
( 5.205 eV)
274 274 -- 2.088 au C 1.00 3 P:z 11
( 56.818 eV)
275 275 -- 1.292 au C 1.00 1 D:z2 11
( 35.151 eV)
276 276 -- 1.292 au C 1.00 1 D:x2-y2 11
( 35.151 eV)
277 277 -- 1.292 au C 1.00 1 D:xy 11
( 35.151 eV)
278 278 -- 1.292 au C 1.00 1 D:xz 11
( 35.151 eV)
279 279 -- 1.292 au C 1.00 1 D:yz 11
( 35.151 eV)
280 280 -- 4.084 au C 1.00 1 F:z3 11
( 111.127 eV)
281 281 -- 4.084 au C 1.00 1 F:z 11
( 111.127 eV)
282 282 -- 4.084 au C 1.00 1 F:xyz 11
( 111.127 eV)
283 283 -- 4.084 au C 1.00 1 F:z2x 11
( 111.127 eV)
284 284 -- 4.084 au C 1.00 1 F:z2y 11
( 111.127 eV)
285 285 -- 4.084 au C 1.00 1 F:x 11
( 111.127 eV)
286 286 -- 4.084 au C 1.00 1 F:y 11
( 111.127 eV)
287 287 2.000 -10.350 au C 1.00 1 S 12
( -281.645 eV)
288 288 2.000 -0.564 au C 1.00 2 S 12
( -15.357 eV)
289 289 -- 0.402 au C 1.00 3 S 12
( 10.927 eV)
290 290 -- 5.502 au C 1.00 4 S 12
( 149.716 eV)
291 291 -- 50.237 au C 1.00 5 S 12
( 1367.023 eV)
292 292 0.667 -0.188 au C 1.00 1 P:x 12
( -5.107 eV)
293 293 -- 0.191 au C 1.00 2 P:x 12
( 5.205 eV)
294 294 -- 2.088 au C 1.00 3 P:x 12
( 56.818 eV)
295 295 0.667 -0.188 au C 1.00 1 P:y 12
( -5.107 eV)
296 296 -- 0.191 au C 1.00 2 P:y 12
( 5.205 eV)
297 297 -- 2.088 au C 1.00 3 P:y 12
( 56.818 eV)
298 298 0.667 -0.188 au C 1.00 1 P:z 12
( -5.107 eV)
299 299 -- 0.191 au C 1.00 2 P:z 12
( 5.205 eV)
300 300 -- 2.088 au C 1.00 3 P:z 12
( 56.818 eV)
301 301 -- 1.292 au C 1.00 1 D:z2 12
( 35.151 eV)
302 302 -- 1.292 au C 1.00 1 D:x2-y2 12
( 35.151 eV)
303 303 -- 1.292 au C 1.00 1 D:xy 12
( 35.151 eV)
304 304 -- 1.292 au C 1.00 1 D:xz 12
( 35.151 eV)
305 305 -- 1.292 au C 1.00 1 D:yz 12
( 35.151 eV)
306 306 -- 4.084 au C 1.00 1 F:z3 12
( 111.127 eV)
307 307 -- 4.084 au C 1.00 1 F:z 12
( 111.127 eV)
308 308 -- 4.084 au C 1.00 1 F:xyz 12
( 111.127 eV)
309 309 -- 4.084 au C 1.00 1 F:z2x 12
( 111.127 eV)
310 310 -- 4.084 au C 1.00 1 F:z2y 12
( 111.127 eV)
311 311 -- 4.084 au C 1.00 1 F:x 12
( 111.127 eV)
312 312 -- 4.084 au C 1.00 1 F:y 12
( 111.127 eV)
313 313 2.000 -10.350 au C 1.00 1 S 13
( -281.645 eV)
314 314 2.000 -0.564 au C 1.00 2 S 13
( -15.357 eV)
315 315 -- 0.402 au C 1.00 3 S 13
( 10.927 eV)
316 316 -- 5.502 au C 1.00 4 S 13
( 149.716 eV)
317 317 -- 50.237 au C 1.00 5 S 13
( 1367.023 eV)
318 318 0.667 -0.188 au C 1.00 1 P:x 13
( -5.107 eV)
319 319 -- 0.191 au C 1.00 2 P:x 13
( 5.205 eV)
320 320 -- 2.088 au C 1.00 3 P:x 13
( 56.818 eV)
321 321 0.667 -0.188 au C 1.00 1 P:y 13
( -5.107 eV)
322 322 -- 0.191 au C 1.00 2 P:y 13
( 5.205 eV)
323 323 -- 2.088 au C 1.00 3 P:y 13
( 56.818 eV)
324 324 0.667 -0.188 au C 1.00 1 P:z 13
( -5.107 eV)
325 325 -- 0.191 au C 1.00 2 P:z 13
( 5.205 eV)
326 326 -- 2.088 au C 1.00 3 P:z 13
( 56.818 eV)
327 327 -- 1.292 au C 1.00 1 D:z2 13
( 35.151 eV)
328 328 -- 1.292 au C 1.00 1 D:x2-y2 13
( 35.151 eV)
329 329 -- 1.292 au C 1.00 1 D:xy 13
( 35.151 eV)
330 330 -- 1.292 au C 1.00 1 D:xz 13
( 35.151 eV)
331 331 -- 1.292 au C 1.00 1 D:yz 13
( 35.151 eV)
332 332 -- 4.084 au C 1.00 1 F:z3 13
( 111.127 eV)
333 333 -- 4.084 au C 1.00 1 F:z 13
( 111.127 eV)
334 334 -- 4.084 au C 1.00 1 F:xyz 13
( 111.127 eV)
335 335 -- 4.084 au C 1.00 1 F:z2x 13
( 111.127 eV)
336 336 -- 4.084 au C 1.00 1 F:z2y 13
( 111.127 eV)
337 337 -- 4.084 au C 1.00 1 F:x 13
( 111.127 eV)
338 338 -- 4.084 au C 1.00 1 F:y 13
( 111.127 eV)
339 339 2.000 -14.492 au N 1.00 1 S 14
( -394.357 eV)
340 340 2.000 -0.758 au N 1.00 2 S 14
( -20.628 eV)
341 341 -- 0.552 au N 1.00 3 S 14
( 15.032 eV)
342 342 -- 6.986 au N 1.00 4 S 14
( 190.090 eV)
343 343 -- 63.878 au N 1.00 5 S 14
( 1738.204 eV)
344 344 1.000 -0.269 au N 1.00 1 P:x 14
( -7.330 eV)
345 345 -- 0.311 au N 1.00 2 P:x 14
( 8.459 eV)
346 346 -- 3.372 au N 1.00 3 P:x 14
( 91.752 eV)
347 347 1.000 -0.269 au N 1.00 1 P:y 14
( -7.330 eV)
348 348 -- 0.311 au N 1.00 2 P:y 14
( 8.459 eV)
349 349 -- 3.372 au N 1.00 3 P:y 14
( 91.752 eV)
350 350 1.000 -0.269 au N 1.00 1 P:z 14
( -7.330 eV)
351 351 -- 0.311 au N 1.00 2 P:z 14
( 8.459 eV)
352 352 -- 3.372 au N 1.00 3 P:z 14
( 91.752 eV)
353 353 -- 1.300 au N 1.00 1 D:z2 14
( 35.363 eV)
354 354 -- 1.300 au N 1.00 1 D:x2-y2 14
( 35.363 eV)
355 355 -- 1.300 au N 1.00 1 D:xy 14
( 35.363 eV)
356 356 -- 1.300 au N 1.00 1 D:xz 14
( 35.363 eV)
357 357 -- 1.300 au N 1.00 1 D:yz 14
( 35.363 eV)
358 358 -- 4.087 au N 1.00 1 F:z3 14
( 111.225 eV)
359 359 -- 4.087 au N 1.00 1 F:z 14
( 111.225 eV)
360 360 -- 4.087 au N 1.00 1 F:xyz 14
( 111.225 eV)
361 361 -- 4.087 au N 1.00 1 F:z2x 14
( 111.225 eV)
362 362 -- 4.087 au N 1.00 1 F:z2y 14
( 111.225 eV)
363 363 -- 4.087 au N 1.00 1 F:x 14
( 111.225 eV)
364 364 -- 4.087 au N 1.00 1 F:y 14
( 111.225 eV)
365 365 2.000 -14.492 au N 1.00 1 S 15
( -394.357 eV)
366 366 2.000 -0.758 au N 1.00 2 S 15
( -20.628 eV)
367 367 -- 0.552 au N 1.00 3 S 15
( 15.032 eV)
368 368 -- 6.986 au N 1.00 4 S 15
( 190.090 eV)
369 369 -- 63.878 au N 1.00 5 S 15
( 1738.204 eV)
370 370 1.000 -0.269 au N 1.00 1 P:x 15
( -7.330 eV)
371 371 -- 0.311 au N 1.00 2 P:x 15
( 8.459 eV)
372 372 -- 3.372 au N 1.00 3 P:x 15
( 91.752 eV)
373 373 1.000 -0.269 au N 1.00 1 P:y 15
( -7.330 eV)
374 374 -- 0.311 au N 1.00 2 P:y 15
( 8.459 eV)
375 375 -- 3.372 au N 1.00 3 P:y 15
( 91.752 eV)
376 376 1.000 -0.269 au N 1.00 1 P:z 15
( -7.330 eV)
377 377 -- 0.311 au N 1.00 2 P:z 15
( 8.459 eV)
378 378 -- 3.372 au N 1.00 3 P:z 15
( 91.752 eV)
379 379 -- 1.300 au N 1.00 1 D:z2 15
( 35.363 eV)
380 380 -- 1.300 au N 1.00 1 D:x2-y2 15
( 35.363 eV)
381 381 -- 1.300 au N 1.00 1 D:xy 15
( 35.363 eV)
382 382 -- 1.300 au N 1.00 1 D:xz 15
( 35.363 eV)
383 383 -- 1.300 au N 1.00 1 D:yz 15
( 35.363 eV)
384 384 -- 4.087 au N 1.00 1 F:z3 15
( 111.225 eV)
385 385 -- 4.087 au N 1.00 1 F:z 15
( 111.225 eV)
386 386 -- 4.087 au N 1.00 1 F:xyz 15
( 111.225 eV)
387 387 -- 4.087 au N 1.00 1 F:z2x 15
( 111.225 eV)
388 388 -- 4.087 au N 1.00 1 F:z2y 15
( 111.225 eV)
389 389 -- 4.087 au N 1.00 1 F:x 15
( 111.225 eV)
390 390 -- 4.087 au N 1.00 1 F:y 15
( 111.225 eV)
391 391 2.000 -19.315 au O 1.00 1 S 16
( -525.599 eV)
392 392 2.000 -0.972 au O 1.00 2 S 16
( -26.457 eV)
393 393 -- 0.838 au O 1.00 3 S 16
( 22.795 eV)
394 394 -- 13.598 au O 1.00 4 S 16
( 370.019 eV)
395 395 -- 122.184 au O 1.00 5 S 16
( 3324.790 eV)
396 396 1.333 -0.361 au O 1.00 1 P:x 16
( -9.818 eV)
397 397 -- 0.380 au O 1.00 2 P:x 16
( 10.337 eV)
398 398 -- 3.931 au O 1.00 3 P:x 16
( 106.958 eV)
399 399 1.333 -0.361 au O 1.00 1 P:y 16
( -9.818 eV)
400 400 -- 0.380 au O 1.00 2 P:y 16
( 10.337 eV)
401 401 -- 3.931 au O 1.00 3 P:y 16
( 106.958 eV)
402 402 1.333 -0.361 au O 1.00 1 P:z 16
( -9.818 eV)
403 403 -- 0.380 au O 1.00 2 P:z 16
( 10.337 eV)
404 404 -- 3.931 au O 1.00 3 P:z 16
( 106.958 eV)
405 405 -- 1.117 au O 1.00 1 D:z2 16
( 30.399 eV)
406 406 -- 1.117 au O 1.00 1 D:x2-y2 16
( 30.399 eV)
407 407 -- 1.117 au O 1.00 1 D:xy 16
( 30.399 eV)
408 408 -- 1.117 au O 1.00 1 D:xz 16
( 30.399 eV)
409 409 -- 1.117 au O 1.00 1 D:yz 16
( 30.399 eV)
410 410 -- 3.432 au O 1.00 1 F:z3 16
( 93.382 eV)
411 411 -- 3.432 au O 1.00 1 F:z 16
( 93.382 eV)
412 412 -- 3.432 au O 1.00 1 F:xyz 16
( 93.382 eV)
413 413 -- 3.432 au O 1.00 1 F:z2x 16
( 93.382 eV)
414 414 -- 3.432 au O 1.00 1 F:z2y 16
( 93.382 eV)
415 415 -- 3.432 au O 1.00 1 F:x 16
( 93.382 eV)
416 416 -- 3.432 au O 1.00 1 F:y 16
( 93.382 eV)
417 417 2.000 -19.315 au O 1.00 1 S 17
( -525.599 eV)
418 418 2.000 -0.972 au O 1.00 2 S 17
( -26.457 eV)
419 419 -- 0.838 au O 1.00 3 S 17
( 22.795 eV)
420 420 -- 13.598 au O 1.00 4 S 17
( 370.019 eV)
421 421 -- 122.184 au O 1.00 5 S 17
( 3324.790 eV)
422 422 1.333 -0.361 au O 1.00 1 P:x 17
( -9.818 eV)
423 423 -- 0.380 au O 1.00 2 P:x 17
( 10.337 eV)
424 424 -- 3.931 au O 1.00 3 P:x 17
( 106.958 eV)
425 425 1.333 -0.361 au O 1.00 1 P:y 17
( -9.818 eV)
426 426 -- 0.380 au O 1.00 2 P:y 17
( 10.337 eV)
427 427 -- 3.931 au O 1.00 3 P:y 17
( 106.958 eV)
428 428 1.333 -0.361 au O 1.00 1 P:z 17
( -9.818 eV)
429 429 -- 0.380 au O 1.00 2 P:z 17
( 10.337 eV)
430 430 -- 3.931 au O 1.00 3 P:z 17
( 106.958 eV)
431 431 -- 1.117 au O 1.00 1 D:z2 17
( 30.399 eV)
432 432 -- 1.117 au O 1.00 1 D:x2-y2 17
( 30.399 eV)
433 433 -- 1.117 au O 1.00 1 D:xy 17
( 30.399 eV)
434 434 -- 1.117 au O 1.00 1 D:xz 17
( 30.399 eV)
435 435 -- 1.117 au O 1.00 1 D:yz 17
( 30.399 eV)
436 436 -- 3.432 au O 1.00 1 F:z3 17
( 93.382 eV)
437 437 -- 3.432 au O 1.00 1 F:z 17
( 93.382 eV)
438 438 -- 3.432 au O 1.00 1 F:xyz 17
( 93.382 eV)
439 439 -- 3.432 au O 1.00 1 F:z2x 17
( 93.382 eV)
440 440 -- 3.432 au O 1.00 1 F:z2y 17
( 93.382 eV)
441 441 -- 3.432 au O 1.00 1 F:x 17
( 93.382 eV)
442 442 -- 3.432 au O 1.00 1 F:y 17
( 93.382 eV)
443 443 2.000 -19.315 au O 1.00 1 S 18
( -525.599 eV)
444 444 2.000 -0.972 au O 1.00 2 S 18
( -26.457 eV)
445 445 -- 0.838 au O 1.00 3 S 18
( 22.795 eV)
446 446 -- 13.598 au O 1.00 4 S 18
( 370.019 eV)
447 447 -- 122.184 au O 1.00 5 S 18
( 3324.790 eV)
448 448 1.333 -0.361 au O 1.00 1 P:x 18
( -9.818 eV)
449 449 -- 0.380 au O 1.00 2 P:x 18
( 10.337 eV)
450 450 -- 3.931 au O 1.00 3 P:x 18
( 106.958 eV)
451 451 1.333 -0.361 au O 1.00 1 P:y 18
( -9.818 eV)
452 452 -- 0.380 au O 1.00 2 P:y 18
( 10.337 eV)
453 453 -- 3.931 au O 1.00 3 P:y 18
( 106.958 eV)
454 454 1.333 -0.361 au O 1.00 1 P:z 18
( -9.818 eV)
455 455 -- 0.380 au O 1.00 2 P:z 18
( 10.337 eV)
456 456 -- 3.931 au O 1.00 3 P:z 18
( 106.958 eV)
457 457 -- 1.117 au O 1.00 1 D:z2 18
( 30.399 eV)
458 458 -- 1.117 au O 1.00 1 D:x2-y2 18
( 30.399 eV)
459 459 -- 1.117 au O 1.00 1 D:xy 18
( 30.399 eV)
460 460 -- 1.117 au O 1.00 1 D:xz 18
( 30.399 eV)
461 461 -- 1.117 au O 1.00 1 D:yz 18
( 30.399 eV)
462 462 -- 3.432 au O 1.00 1 F:z3 18
( 93.382 eV)
463 463 -- 3.432 au O 1.00 1 F:z 18
( 93.382 eV)
464 464 -- 3.432 au O 1.00 1 F:xyz 18
( 93.382 eV)
465 465 -- 3.432 au O 1.00 1 F:z2x 18
( 93.382 eV)
466 466 -- 3.432 au O 1.00 1 F:z2y 18
( 93.382 eV)
467 467 -- 3.432 au O 1.00 1 F:x 18
( 93.382 eV)
468 468 -- 3.432 au O 1.00 1 F:y 18
( 93.382 eV)
469 469 1.000 -0.244 au H 1.00 1 S 19
( -6.641 eV)
470 470 -- 0.104 au H 1.00 2 S 19
( 2.836 eV)
471 471 -- 1.564 au H 1.00 3 S 19
( 42.560 eV)
472 472 -- 0.436 au H 1.00 1 P:x 19
( 11.864 eV)
473 473 -- 0.436 au H 1.00 1 P:y 19
( 11.864 eV)
474 474 -- 0.436 au H 1.00 1 P:z 19
( 11.864 eV)
475 475 -- 2.617 au H 1.00 1 D:z2 19
( 71.221 eV)
[truncated: 5,043 more rows]

## Sheet: DFT_2d
***************************
* GEOMETRY OPTIMIZATION *
***************************
Optimization Method Quasi Newton
Optimization Coordinates Delocalized Coordinates
Optimize lattice F
------------------------------------------------------
Convergence criteria (Hartree,Angstrom)
------------------------------------------------------
Maximum gradient 0.001000000000
Maximum rms gradient 0.000666666667
Maximum step allowed 0.010000000000
Maximum rms step allowed 0.006666666667
Maximum energy change allowe 0.000270000000
Maximum stress energy allowe 0.000500000000
Initial model Hessian Automatic Hessian
------------------------------------
Quasi-Newton Optimizer Parameters
------------------------------------
Hessian Update Method BFGS
Maximum number of steps 250
First GDIIS cycle 0
Maximum GDIIS vectors 0
Trust radius (bohr) 0.200000
Trust radius varies T
Constraints converged at all steps T
Use projector T
Rigid motions settings for: old optimizer
Atomic rotations (x,y,z): T T T
Atomic translations (x,y,z): T T T
Tolerance: 1.000000000000000E-006
--------
Geometry
--------
Formula: C11H7N3O6
Atoms
Index Symbol x (angstrom) y (angstrom) z (angstrom)
1 C -4.12151431 0.83578380 0.97976988
2 C -2.19718921 2.12644049 1.51639370
3 N -3.61563972 1.94955971 1.73546656
4 N -3.40894765 -0.41269220 0.98645670
5 C -2.10711674 -0.15664134 0.43321841
6 C -1.36546990 1.06139838 0.87080515
7 H 0.39549304 2.22879165 0.87065398
8 H -3.91021230 -1.10151125 0.37632209
9 O -1.67393945 3.16332748 1.89729850
10 C -0.04135362 1.25867440 0.65034368
11 H 1.59309144 1.53104694 -1.44707782
12 O -1.65972799 -0.89386653 -0.43390381
13 O -5.13993100 0.96643478 0.31719849
14 H -3.74491428 1.72362909 2.74837469
15 C 0.88463923 0.23857363 0.10992914
16 C 1.01384443 -1.01286317 0.72421241
17 C 1.90409316 -1.95725180 0.21468704
18 C 2.69290967 -1.66455775 -0.91666614
19 C 2.58444313 -0.39246990 -1.53194886
20 C 1.68883740 0.55255807 -0.99157323
21 H 0.42557398 -1.25610303 1.60047759
22 H 1.98327788 -2.91849401 0.70764168
23 H 3.52444050 -3.42537305 -0.87920826
24 N 3.36945814 -0.04718325 -2.69619492
25 O 3.42647951 1.09764289 -3.07438614
26 O 3.58284544 -2.59425675 -1.41760750
27 O 3.91652922 -0.90059725 -3.35068301
Total System Charge 0.00000
Bonding info available!
----------------
ADF Engine Input
----------------
Basis
Type TZ2P
Core None
End
XC
Hybrid B1LYP
End
Excitations
NTO Yes
Davidson
End
End
TDA Yes
Title: *** (NO TITLE) ***
Using automatic Hessian for delocalized coordinates.
*** GO1_GOStep1 ***
JSONified input:
++++++++++++++++
{
"Create": "C m=12.0000000000000 /home/lcp/ams2024.105/atomicdata/ADF/ZORA/TZ2P/C",
"CorePotentials": {
"_1": [],
"_h": "/tmp/amstmp_ams_kid0.191234273/t12.rel"
},
"xc": {
"hybrid": "B1LYP"
}
}
JSONified input traversal:
++++++++++++++++++++++++++
2 3 , path =
7 0 Create, path = Create
2 2 CorePotentials, path = CorePotentials
3 0 _1, path = CorePotentials%_1
7 0 _h, path = CorePotentials%_h
2 1 xc, path = xc
7 0 hybrid, path = xc%hybrid
dirac file name: /home/lcp/ams2024.105/atomicdata/Dirac/C
**************************************************************************
* DIRAC 2024.105 RunTime: Dec21-2024 12:38:15 ShM Nodes: 1 Procs: 1 *
**************************************************************************
1
CARBON ATOM all electron RELATIVISTIC, Point Nuc, A and c fr
N J RN H ZN XION ANUC CLIGHT
5000 4100.00000000197.36710137 6.00000000 0.00000000 12.000000 0.1370360E+03
PH PHI EPS DEL DELRVR
0.30 0.30 2500.00 0.00001000 0.00001000
IDIRC NC1 NDEBU NPRIN IPUN IRCOR IWCOR
1 300 0 0 0 0 0
XALPHA XLATTER RNUC
0.70000000 0.00000000 0.00000000 Point Charge
XN XL XJ XE XZ XDELL
1.0 0.0 0.5 -5.000 2.000 0.00000
2.0 0.0 0.5 -1.000 2.000 0.00000
2.0 1.0 0.5 -1.000 2.000 0.00000
2.0 1.0 1.5 -1.000 0.000 0.00000
R(1)= 0.1000000E-08 D= 0.1005080E+01 RNUC= 0.0000000E+00
converged at cycle 26 DENSITY AVERAGING 0.3000
MAXIMUM ERROR IN R.V(R) IS 0.55010513E-05
Q,EY,EV,EZ,ESUM,ETOT,RHO 0.600000E+01 -0.610129E+01 -0.585189E+02 -0.876464E+02 -0.211985E+02 -0.372876E+02 0.164808E-14
DIRAC CALCULATION
1 CARBON ATOM all electron RELATIVISTIC, Point Nuc, A and c from libtc
EXCHANGE COEFFICIENT= 0.7000000 TAIL CORRECTION= 0. NUCLEAR RADIUS= 0.000E+00
0 ORBITAL N L J ELECTRONS EIGENVALUE DELTA OF EIGENV.
1S1/2 1.0 0.0 0.5 2.000 -0.9959611E+01 0.1355092E-04
2S1/2 2.0 0.0 0.5 2.000 -0.4708542E+00 0.1106918E-05
2P1/2 2.0 1.0 0.5 2.000 -0.1687896E+00 0.8770186E-06
2P3/2 2.0 1.0 1.5 0.000 -0.1684646E+00 0.8770830E-06
NUCLEAR CHARGE= 6.000000
INTEGRAL OF CHARGE DENSITY= 6.000000
SUM OF THE ORBITAL ENERGIES= -21.1985
TOTAL ENERGY= -37.2876
KINETIC ENERGY= 37.3204
NUCLEAR ATTRACTION ENERGY= -87.6464
ELECTRON REPULSION ENERGY= 17.6144
EXCHANGE ENERGY= -4.5760
Carbon (TZ2P)
===========================
A T T A C H E D F I L E S
===========================
CREATE - Data File: /home/lcp/ams2024.105/atomicdata/ADF/ZORA/TZ2P/C
Carbon (TZ2P)
Core Potentials:
file : /tmp/amstmp_ams_kid0.191234273/t12.rel
===============================
M O D E L P A R A M E T E R S
===============================
DENSITY FUNCTIONAL POTENTIAL (scf)
Hybrid: B1LYP == Not Default ==
SPIN (restricted / unrestr.)
Molecule: Restricted
OTHER ASPECTS
Relativistic Corrections: scalar (ZORA,MAPA)
Nuclear Charge Density Model: Point Charge Nuclei
Core Treatment: Frozen Orbital(s)
Hyperfine or Zeeman Interaction: ---
=====================================
S Y M M E T R Y , E L E C T R O N S
=====================================
Symmetry: ATOM
Irreducible Representations, including subspecies
-------------------------------------------------
S
P:x P:y P:z
D:z2 D:x2-y2 D:xy D:xz D:yz
F:z3 F:z F:xyz F:z2x F:z2y F:x F:y
Configuration of Valence Electrons
==================================
Occupation Numbers
-------------------------------------------------
S 2*2
P 2
D 0
F 0
-------------------------------------------------
Total: 6
Net Charge: 0 (Nuclei minus Electrons)
Preset values for MO occupations will be applied through SCF cycle no. 1000000
Thereafter, the program will assign electrons to MOs that are spatially
similar to the occupied MOs in a "reference" cycle ("KeepOrbitals").
The reference cycle is always the PREVIOUS cycle: it will evolve with
the SCF procedure.
================================
(Slater-type) F U N C T I O N S *** (Basis and Fit) ***
================================
Atom Type 1 (C)
==============
Valence Basis Sets: 10
-----------------------
1 S 7.680000
1 S 5.000000
2 S 1.280000
2 S 2.100000
2 S 4.600000
2 P 0.820000
2 P 1.480000
2 P 2.940000
3 D 2.200000
4 F 3.300000
Charge Fitting Sets (for the computation of the Coulomb Potential): 22
-----------------------------------------------------------------------
1 S 15.360000
2 S 17.530000
2 S 12.070000
2 S 8.310000
2 S 5.730000
3 S 5.780000
3 S 4.220000
3 S 3.080000
3 S 2.250000
3 S 1.640000
2 P 9.880000
2 P 5.800000
3 P 5.050000
3 P 3.230000
3 P 2.060000
3 D 7.200000
3 D 4.400000
3 D 2.690000
3 D 1.640000
4 F 5.400000
4 F 3.550000
5 G 4.500000
BAS: List of all Elementary Cartesian Basis Functions
=====================================================
The numbering in the list below (to the right of the function characteristics) is referred
to in print-outs of MO eigenvectors and Mulliken populations in the BAS representation
(as contrasted to the SFO representation).
Notes:
1. The functions are characterized by a polynomial prefactor (powers of x,y,z and r) and
an exponential decay factor alpha.
2. Since the basis sets are specific for an atom TYPE, the individual functions occur on
all atoms of that type.
3. The word 'Core' in the left margin signals that it is a Core Function (CF) : not a
degree of freedom in the valence set, but only used to ensure orthogonalization of
the other valence basis functions on the frozen Core Orbitals.
(power of) X Y Z R Alpha on Atom
========== ===== ==========
C 1
---------------------------------------------------------------------------
0 0 0 0 7.680 1
0 0 0 0 5.000 2
0 0 0 1 1.280 3
0 0 0 1 2.100 4
0 0 0 1 4.600 5
1 0 0 0 0.820 6
0 1 0 0 0.820 7
0 0 1 0 0.820 8
1 0 0 0 1.480 9
0 1 0 0 1.480 10
0 0 1 0 1.480 11
1 0 0 0 2.940 12
0 1 0 0 2.940 13
0 0 1 0 2.940 14
2 0 0 0 2.200 15
1 1 0 0 2.200 16
1 0 1 0 2.200 17
0 2 0 0 2.200 18
0 1 1 0 2.200 19
0 0 2 0 2.200 20
3 0 0 0 3.300 21
2 1 0 0 3.300 22
2 0 1 0 3.300 23
1 2 0 0 3.300 24
1 1 1 0 3.300 25
1 0 2 0 3.300 26
0 3 0 0 3.300 27
0 2 1 0 3.300 28
0 1 2 0 3.300 29
0 0 3 0 3.300 30
Total number of charge fitting functions (nprimf) 84
Total number of Cartesian basis functions (naos) 30
Total number of Cartesian core functions (ncos) 0
BAS: List of all Elementary Cartesian Basis Functions
=====================================================
The numbering in the list below (to the right of the function characteristics) is referred
to in print-outs of MO eigenvectors and Mulliken populations in the BAS representation
(as contrasted to the SFO representation).
Notes:
1. The functions are characterized by a polynomial prefactor (powers of x,y,z and r) and
an exponential decay factor alpha.
2. Since the basis sets are specific for an atom TYPE, the individual functions occur on
all atoms of that type.
3. The word 'Core' in the left margin signals that it is a Core Function (CF) : not a
degree of freedom in the valence set, but only used to ensure orthogonalization of
the other valence basis functions on the frozen Core Orbitals.
(power of) X Y Z R Alpha on Atom
========== ===== ==========
C 1
---------------------------------------------------------------------------
0 0 0 0 7.680 1
0 0 0 0 5.000 2
0 0 0 1 1.280 3
0 0 0 1 2.100 4
0 0 0 1 4.600 5
1 0 0 0 0.820 6
0 1 0 0 0.820 7
0 0 1 0 0.820 8
1 0 0 0 1.480 9
0 1 0 0 1.480 10
0 0 1 0 1.480 11
1 0 0 0 2.940 12
0 1 0 0 2.940 13
0 0 1 0 2.940 14
2 0 0 0 2.200 15
1 1 0 0 2.200 16
1 0 1 0 2.200 17
0 2 0 0 2.200 18
0 1 1 0 2.200 19
0 0 2 0 2.200 20
3 0 0 0 3.300 21
2 1 0 0 3.300 22
2 0 1 0 3.300 23
1 2 0 0 3.300 24
1 1 1 0 3.300 25
1 0 2 0 3.300 26
0 3 0 0 3.300 27
0 2 1 0 3.300 28
0 1 2 0 3.300 29
0 0 3 0 3.300 30
1
***************************************************************************************************
***********************
* T E C H N I C A L *
***********************
=============================================================
P A R A L L E L I Z A T I O N and V E C T O R I Z A T I O N
=============================================================
Nr of parallel processes: 1
Maximum vector length in NumInt loops: 128
=====================
S C F U P D A T E S
=====================
Max. nr. of cycles: 300
Convergence criterion: 0.0000000100
secondary criterion: 0.0000000100
Mix parameter (when DIIS does not apply): 0.2000000000
Special mix parameter for the first cycle: 1.0000000000
Mixed ADIIS+SDIIS will be used
Max number of expansion vectors: 10
Pure ADIIS when Max([F,P]) is above 0.1000000000
Pure SDIIS when Max([F,P]) is below 0.0010000000
Automatic ElectronSmearing (in case of problematic SCF convergence) disabled
=================
P R E C I S I O N *** (General: NumInt, NeglectFunctionTails, ...) ***
=================
NumInt: Target precision: 12.0000000000
------- Initial precision: 10.0000000000
Min. precision (optimization): 10.0000000000
Neglect Functions: Basis functions: 0.1000000000E-13
------------------ Fit functions: 0.1000000000E-13
===========================
L I N E A R S C A L I N G
===========================
Cut-off radii density fit: 0.1000000000E-97
Overlap cut-off criterion AO matrix elements: 0.1000000000E-97
Cut-offs for Coulomb potential and fitted density:0.1000000000E-97
Cut-off criterion for Coulomb multipole terms: 0.1000000000E-97
Progressive Convergence parameter: 0.000000000
1
***************************************************************************************************
***************************
* C O M P U T A T I O N *
***************************
Number of elements of the density matrix on this node (used, total): 465 465
===========================================
Numerical Integration : Fuzzy Cells (Becke)
===========================================
Becke grid quality: VERYGOOD
Lebedev angular grid order: min: 13 max: 41
Nr. of radial points: min: 72 max: 72
Total nr. of points: 72
Nr. of blocks: 1
Block length: 72
Nr. of dummy points: 0
Test of Precision of the Numerical Integration Grid
===================================================
Integral of the Total Core Density: 0.00000000000000
========================
Density Fitting (zlmFit)
========================
ZlmFit Fit Quality: VERYGOOD
Max L-expansion: min: 0 max: 0
Nr. of radial interpolation points: min: 160 max: 160
======================
RI Hartree-Fock Scheme
======================
Fit Set Quality : NORMAL
Threshold Quality : NORMAL
Integration Quality : NORMAL
Fit Generation Method : AUTO
Response Quality : DEFAULT
Is Range Separated : F
RIHartreeFock Dependency: number of modified vectors: 0
=====
S C F *** ScaSCF ***
=====
CYCLE 1
SCF Error: norm([F,P])= 0.000000000000, max([F,P])= 0.000000000000
orbitals (Q,E):
---------------
S :1...5 ( 2.00 -18.0043) ( 2.00 -4.4778) ( 0.00 -1.9487) ( 0.00 0.6764)
( 0.00 42.5219)
P :1...3 ( 2.00 -4.5000) ( 0.00 -1.9811) ( 0.00 -1.0851)
D :1...1 ( 0.00 -1.9800)
F :1...1 ( 0.00 0.4946)
CYCLE 2
SDIIS (wt 0.000): 1.0000 -0.0000
A-DIIS (wt 1.000): 0.0000 1.0000
DIIS coefficients: 0.0000 1.0000
SCF Error: norm([F,P])= 4.496424093401, max([F,P])= 3.321109441791
orbitals (Q,E):
---------------
S :1...3 ( 2.00 -8.1586) ( 2.00 -0.0759) ( 0.00 0.8123)
P :1...2 ( 2.00 0.1168) ( 0.00 0.6108)
D :1...1 ( 0.00 1.8280)
F :1...1 ( 0.00 4.7385)
CYCLE 3
SDIIS (wt 0.000): 0.1935 0.8065
A-DIIS (wt 1.000): 0.0314 0.9686
DIIS coefficients: 0.0314 0.9686
SCF Error: norm([F,P])= 1.454826333889, max([F,P])= 1.185728578520
orbitals (Q,E):
---------------
S :1...3 ( 2.00 -11.5680) ( 2.00 -1.0658) ( 0.00 0.1101)
P :1...2 ( 2.00 -0.6833) ( 0.00 0.0203)
D :1...1 ( 0.00 0.8324)
F :1...1 ( 0.00 3.5539)
CYCLE 4
SDIIS (wt 0.000): -0.0667 0.2559 0.8108
A-DIIS (wt 1.000): 0.0000 0.1286 0.8714
DIIS coefficients: 0.0000 0.1286 0.8714
SCF Error: norm([F,P])= 0.783878930328, max([F,P])= 0.614443907429
orbitals (Q,E):
---------------
S :1...3 ( 2.00 -10.0309) ( 2.00 -0.4530) ( 0.00 0.4851)
P :1...2 ( 2.00 -0.0787) ( 0.00 0.2601)
D :1...1 ( 0.00 1.4259)
F :1...1 ( 0.00 4.2472)
CYCLE 5
SDIIS (wt 0.000): -0.0158 -0.0665 0.2846 0.7977
A-DIIS (wt 1.000): 0.0000 0.0000 0.0467 0.9533
DIIS coefficients: 0.0000 0.0000 0.0467 0.9533
SCF Error: norm([F,P])= 0.318379547030, max([F,P])= 0.254048298645
orbitals (Q,E):
---------------
S :1...3 ( 2.00 -10.6895) ( 2.00 -0.6851) ( 0.00 0.3434)
P :1...2 ( 2.00 -0.2836) ( 0.00 0.1536)
D :1...1 ( 0.00 1.2025)
F :1...1 ( 0.00 3.9813)
CYCLE 6
SDIIS (wt 0.000): 0.0027 -0.0125 -0.1020 0.3310 0.7808
A-DIIS (wt 1.000): 0.0000 0.0000 0.0000 0.2358 0.7642
DIIS coefficients: 0.0000 0.0000 0.0000 0.2358 0.7642
SCF Error: norm([F,P])= 0.202230459965, max([F,P])= 0.157055184721
orbitals (Q,E):
---------------
S :1...3 ( 2.00 -10.3571) ( 2.00 -0.5522) ( 0.00 0.4260)
P :1...2 ( 2.00 -0.1606) ( 0.00 0.2098)
D :1...1 ( 0.00 1.3319)
F :1...1 ( 0.00 4.1333)
CYCLE 7
SDIIS (wt 0.560): -0.0002 0.0024 0.0048 -0.1236 0.0936 1.0230
A-DIIS (wt 0.440): 0.0000 0.0000 0.0000 0.0000 0.0000 1.0000
DIIS coefficients: -0.0001 0.0013 0.0027 -0.0693 0.0524 1.0129
SCF Error: norm([F,P])= 0.056780104468, max([F,P])= 0.044535976843
orbitals (Q,E):
---------------
S :1...3 ( 2.00 -10.4521) ( 2.00 -0.5870) ( 0.00 0.4046)
P :1...2 ( 2.00 -0.1919) ( 0.00 0.1942)
D :1...1 ( 0.00 1.2981)
F :1...1 ( 0.00 4.0933)
CYCLE 8
SDIIS (wt 0.861): -0.0001 0.0003 0.0063 -0.0124 -0.0726 0.1812 0.8973
A-DIIS (wt 0.139): 0.0000 0.0000 0.0000 0.0000 0.0000 0.0000 1.0000
DIIS coefficients: -0.0001 0.0003 0.0054 -0.0106 -0.0625 0.1560 0.9116
SCF Error: norm([F,P])= 0.019012071573, max([F,P])= 0.014749935413
orbitals (Q,E):
---------------
S :1...3 ( 2.00 -10.4257) ( 2.00 -0.5766) ( 0.00 0.4111)
P :1...2 ( 2.00 -0.1826) ( 0.00 0.1988)
D :1...1 ( 0.00 1.3082)
F :1...1 ( 0.00 4.1051)
CYCLE 9
SDIIS (wt 0.994): 0.0000 0.0000 -0.0002 -0.0010 0.0023 0.0090 0.0905 0.8994
A-DIIS (wt 0.006): 0.0000 0.0000 0.0000 0.0000 0.0000 0.0000 0.0000 1.0000
DIIS coefficients: 0.0000 0.0000 -0.0002 -0.0010 0.0023 0.0090 0.0900 0.9000
SCF Error: norm([F,P])= 0.002056116125, max([F,P])= 0.001591438604
orbitals (Q,E):
---------------
S :1...3 ( 2.00 -10.4283) ( 2.00 -0.5777) ( 0.00 0.4104)
P :1...2 ( 2.00 -0.1835) ( 0.00 0.1983)
D :1...1 ( 0.00 1.3072)
F :1...1 ( 0.00 4.1040)
CYCLE 10
SDIIS (wt 1.000): 0.0000 -0.0000 -0.0000 0.0001 -0.0000 -0.0005 0.0005 0.0126 0.9874
DIIS coefficients: 0.0000 -0.0000 -0.0000 0.0001 -0.0000 -0.0005 0.0005 0.0126 0.9874
SCF Error: norm([F,P])= 0.000014239272, max([F,P])= 0.000011035456
orbitals (Q,E):
---------------
S :1...3 ( 2.00 -10.4283) ( 2.00 -0.5776) ( 0.00 0.4104)
P :1...2 ( 2.00 -0.1835) ( 0.00 0.1983)
D :1...1 ( 0.00 1.3072)
F :1...1 ( 0.00 4.1040)
CYCLE 11
SDIIS (wt 1.000): -0.0000 0.0000 0.0001 0.0009 -0.0219 1.0209
DIIS coefficients: -0.0000 0.0000 0.0001 0.0009 -0.0219 1.0209
SCF Error: norm([F,P])= 0.000000062509, max([F,P])= 0.000000046980
orbitals (Q,E):
---------------
S :1...3 ( 2.00 -10.4283) ( 2.00 -0.5776) ( 0.00 0.4104)
P :1...2 ( 2.00 -0.1835) ( 0.00 0.1983)
D :1...1 ( 0.00 1.3072)
F :1...1 ( 0.00 4.1040)
CYCLE 12
SDIIS (wt 1.000): 0.0000 -0.0000 -0.0013 -0.0339 1.0352
DIIS coefficients: 0.0000 -0.0000 -0.0013 -0.0339 1.0352
SCF Error: norm([F,P])= 0.000000003846, max([F,P])= 0.000000002822
orbitals (Q,E):
---------------
S :1...3 ( 2.00 -10.4283) ( 2.00 -0.5776) ( 0.00 0.4104)
P :1...2 ( 2.00 -0.1835) ( 0.00 0.1983)
D :1...1 ( 0.00 1.3072)
F :1...1 ( 0.00 4.1040)
SCF CONVERGED
CYCLE 13
1
***************************************************************************************************
*******************
* R E S U L T S *
*******************
Hartree-Fock exchange energy: -4.64774837491525
*** Using FIT density in Focky
SDIIS (wt 1.000): 0.0000 0.0002 0.0116 0.9882
DIIS coefficients: 0.0000 0.0002 0.0116 0.9882
SCF Error: norm([F,P])= 0.000000000078, max([F,P])= 0.000000000059
Scaled ZORA Orbital Energies, per Irrep and Spin:
=================================================
Occup E (au) E (eV) Diff (eV) with prev. cycle
----- -------------------- ------ --------------------------
S
1 2.000 -0.10428291909825E+02 -283.768 -2.18E-09
2 2.000 -0.57764735085409E+00 -15.719 -8.43E-10
3 0.000 0.41044290917039E+00 11.169
4 0.000 0.55256126707863E+01 150.360
5 0.000 0.50310506615325E+02 1369.019
P
1 2.000 -0.18350196082825E+00 -4.993 -6.98E-10
2 0.000 0.19831294480387E+00 5.396
3 0.000 0.21091261992801E+01 57.392
D
1 0.000 0.13072441755075E+01 35.572
F
1 0.000 0.41039785862237E+01 111.675
Partially Occupied:
1 P -0.18350196082825E+00
HOMO : 2 S -0.57764735085409E+00
LUMO : 2 P 0.19831294480387E+00
Orbital Energies, all Irreps
========================================
Irrep no. (spin) Occup E (au) E (eV)
---------------------------------------------------------------------------
S 1 2.00 -0.10428291909825E+02 -283.7683
S 2 2.00 -0.57764735085409E+00 -15.7186
P 1 2.00 -0.18350196082825E+00 -4.9933
P 2 0.00 0.19831294480387E+00 5.3964
S 3 0.00 0.41044290917039E+00 11.1687
D 1 0.00 0.13072441755075E+01 35.5719
P 3 0.00 0.21091261992801E+01 57.3922
F 1 0.00 0.41039785862237E+01 111.6749
S 4 0.00 0.55256126707863E+01 150.3596
S 5 0.00 0.50310506615325E+02 1369.0185
All Electron Calculation, thus no Orbital Energies of the Core Orbitals are calculated
=======================================
M U L L I K E N P O P U L A T I O N S
=======================================
The survey below gives for each atom:
a) the total charge (Z minus electrons)
b) the net spin polarization (nr of electrons spin-A minus spin-B)
c) for each spin the atomic electron valence density (integrated) per L-value.
Atom Charge Spin density S P D F
---- ------ ------------ ------ ------ ------ ------
1 C -0.0000 4.0000 2.0000 0.0000 0.0000
Populations of individual BAS functions
----------------------------------------
1 C 0.4823 1.5226 0.9063 1.1496 -0.0608 0.2054 0.2054 0.2054 0.3602 0.3602
0.3602 0.1010 0.1010 0.1010 0.0000 0.0000 0.0000 0.0000 0.0000 0.0000
0.0000 0.0000 0.0000 0.0000 0.0000 0.0000 0.0000 0.0000 0.0000 0.0000
Gross Charges per Atom (Z minus electrons)
==========================================
-0.0000
Net Total: -0.00000000
=======================================================================
Electrostatic potential at the Nuclei due to electrons and other nuclei
=======================================================================
Atom Potential
---- ---------
1) C 14.66020679
JSONified input:
++++++++++++++++
{
"Create": "N m=14.0030740000000 /home/lcp/ams2024.105/atomicdata/ADF/ZORA/TZ2P/N",
"CorePotentials": {
"_1": [],
"_h": "/tmp/amstmp_ams_kid0.191234273/t12.rel"
},
"xc": {
"hybrid": "B1LYP"
}
}
JSONified input traversal:
++++++++++++++++++++++++++
2 3 , path =
7 0 Create, path = Create
2 2 CorePotentials, path = CorePotentials
3 0 _1, path = CorePotentials%_1
7 0 _h, path = CorePotentials%_h
2 1 xc, path = xc
7 0 hybrid, path = xc%hybrid
dirac file name: /home/lcp/ams2024.105/atomicdata/Dirac/N
**************************************************************************
* DIRAC 2024.105 RunTime: Dec21-2024 12:38:16 ShM Nodes: 1 Procs: 1 *
**************************************************************************
1
NITROGEN ATOM all electron RELATIVISTIC, Point Nuc, A and c
N J RN H ZN XION ANUC CLIGHT
5000 4100.00000000197.36710137 7.00000000 0.00000000 14.003074 0.1370360E+03
PH PHI EPS DEL DELRVR
0.30 0.30 2500.00 0.00001000 0.00001000
IDIRC NC1 NDEBU NPRIN IPUN IRCOR IWCOR
1 300 0 0 0 0 0
XALPHA XLATTER RNUC
0.70000000 0.00000000 0.00000000 Point Charge
XN XL XJ XE XZ XDELL
1.0 0.0 0.5 -5.000 2.000 0.00000
2.0 0.0 0.5 -1.000 2.000 0.00000
2.0 1.0 0.5 -1.000 2.000 0.00000
2.0 1.0 1.5 -1.000 1.000 0.00000
R(1)= 0.1000000E-08 D= 0.1005080E+01 RNUC= 0.0000000E+00
converged at cycle 25 DENSITY AVERAGING 0.3000
MAXIMUM ERROR IN R.V(R) IS 0.97905511E-05
Q,EY,EV,EZ,ESUM,ETOT,RHO 0.700000E+01 -0.796419E+01 -0.840156E+02 -0.127663E+03 -0.300692E+02 -0.538837E+02 0.270066E-14
DIRAC CALCULATION
1 NITROGEN ATOM all electron RELATIVISTIC, Point Nuc, A and c from libtc
EXCHANGE COEFFICIENT= 0.7000000 TAIL CORRECTION= 0. NUCLEAR RADIUS= 0.000E+00
0 ORBITAL N L J ELECTRONS EIGENVALUE DELTA OF EIGENV.
1S1/2 1.0 0.0 0.5 2.000 -0.1403720E+02 0.4993583E-04
2S1/2 2.0 0.0 0.5 2.000 -0.6456810E+00 0.6544571E-05
2P1/2 2.0 1.0 0.5 2.000 -0.2347008E+00 0.5687228E-05
2P3/2 2.0 1.0 1.5 1.000 -0.2339893E+00 0.5679256E-05
NUCLEAR CHARGE= 7.000000
INTEGRAL OF CHARGE DENSITY= 7.000000
SUM OF THE ORBITAL ENERGIES= -30.0692
TOTAL ENERGY= -53.8837
KINETIC ENERGY= 53.9465
NUCLEAR ATTRACTION ENERGY= -127.6627
ELECTRON REPULSION ENERGY= 25.8056
EXCHANGE ENERGY= -5.9731
Nitrogen (TZ2P)
===========================
A T T A C H E D F I L E S
===========================
CREATE - Data File: /home/lcp/ams2024.105/atomicdata/ADF/ZORA/TZ2P/N
Nitrogen (TZ2P)
Core Potentials:
file : /tmp/amstmp_ams_kid0.191234273/t12.rel
===============================
M O D E L P A R A M E T E R S
===============================
DENSITY FUNCTIONAL POTENTIAL (scf)
Hybrid: B1LYP == Not Default ==
SPIN (restricted / unrestr.)
Molecule: Restricted
OTHER ASPECTS
Relativistic Corrections: scalar (ZORA,MAPA)
Nuclear Charge Density Model: Point Charge Nuclei
Core Treatment: Frozen Orbital(s)
Hyperfine or Zeeman Interaction: ---
=====================================
S Y M M E T R Y , E L E C T R O N S
=====================================
Symmetry: ATOM
Irreducible Representations, including subspecies
-------------------------------------------------
S
P:x P:y P:z
D:z2 D:x2-y2 D:xy D:xz D:yz
F:z3 F:z F:xyz F:z2x F:z2y F:x F:y
Symmetry is NOT used when fitting density
Configuration of Valence Electrons
==================================
Occupation Numbers
-------------------------------------------------
S 2*2
P 3
D 0
F 0
-------------------------------------------------
Total: 7
Net Charge: 0 (Nuclei minus Electrons)
Preset values for MO occupations will be applied through SCF cycle no. 1000000
Thereafter, the program will assign electrons to MOs that are spatially
similar to the occupied MOs in a "reference" cycle ("KeepOrbitals").
The reference cycle is always the PREVIOUS cycle: it will evolve with
the SCF procedure.
================================
(Slater-type) F U N C T I O N S *** (Basis and Fit) ***
================================
Atom Type 1 (N)
==============
Valence Basis Sets: 10
-----------------------
1 S 8.740000
1 S 5.900000
2 S 5.150000
2 S 2.500000
2 S 1.500000
2 P 3.680000
2 P 1.880000
2 P 1.000000
3 D 2.200000
4 F 3.300000
Charge Fitting Sets (for the computation of the Coulomb Potential): 22
-----------------------------------------------------------------------
1 S 17.480000
2 S 20.150000
2 S 13.990000
2 S 9.710000
2 S 6.740000
3 S 6.860000
3 S 5.040000
3 S 3.700000
3 S 2.720000
3 S 2.000000
2 P 11.320000
2 P 6.730000
3 P 5.920000
3 P 3.820000
3 P 2.460000
3 D 8.100000
3 D 5.080000
3 D 3.190000
3 D 2.000000
4 F 5.800000
4 F 3.600000
5 G 4.500000
BAS: List of all Elementary Cartesian Basis Functions
=====================================================
The numbering in the list below (to the right of the function characteristics) is referred
to in print-outs of MO eigenvectors and Mulliken populations in the BAS representation
(as contrasted to the SFO representation).
Notes:
1. The functions are characterized by a polynomial prefactor (powers of x,y,z and r) and
an exponential decay factor alpha.
2. Since the basis sets are specific for an atom TYPE, the individual functions occur on
all atoms of that type.
3. The word 'Core' in the left margin signals that it is a Core Function (CF) : not a
degree of freedom in the valence set, but only used to ensure orthogonalization of
the other valence basis functions on the frozen Core Orbitals.
(power of) X Y Z R Alpha on Atom
========== ===== ==========
N 1
---------------------------------------------------------------------------
0 0 0 0 8.740 1
0 0 0 0 5.900 2
0 0 0 1 5.150 3
0 0 0 1 2.500 4
0 0 0 1 1.500 5
1 0 0 0 3.680 6
0 1 0 0 3.680 7
0 0 1 0 3.680 8
1 0 0 0 1.880 9
0 1 0 0 1.880 10
0 0 1 0 1.880 11
1 0 0 0 1.000 12
0 1 0 0 1.000 13
0 0 1 0 1.000 14
2 0 0 0 2.200 15
1 1 0 0 2.200 16
1 0 1 0 2.200 17
0 2 0 0 2.200 18
0 1 1 0 2.200 19
0 0 2 0 2.200 20
3 0 0 0 3.300 21
2 1 0 0 3.300 22
2 0 1 0 3.300 23
1 2 0 0 3.300 24
1 1 1 0 3.300 25
1 0 2 0 3.300 26
0 3 0 0 3.300 27
0 2 1 0 3.300 28
0 1 2 0 3.300 29
0 0 3 0 3.300 30
Total number of charge fitting functions (nprimf) 84
Total number of Cartesian basis functions (naos) 30
Total number of Cartesian core functions (ncos) 0
BAS: List of all Elementary Cartesian Basis Functions
=====================================================
The numbering in the list below (to the right of the function characteristics) is referred
to in print-outs of MO eigenvectors and Mulliken populations in the BAS representation
(as contrasted to the SFO representation).
Notes:
1. The functions are characterized by a polynomial prefactor (powers of x,y,z and r) and
an exponential decay factor alpha.
2. Since the basis sets are specific for an atom TYPE, the individual functions occur on
all atoms of that type.
3. The word 'Core' in the left margin signals that it is a Core Function (CF) : not a
degree of freedom in the valence set, but only used to ensure orthogonalization of
the other valence basis functions on the frozen Core Orbitals.
(power of) X Y Z R Alpha on Atom
========== ===== ==========
N 1
---------------------------------------------------------------------------
0 0 0 0 8.740 1
0 0 0 0 5.900 2
0 0 0 1 5.150 3
0 0 0 1 2.500 4
0 0 0 1 1.500 5
1 0 0 0 3.680 6
0 1 0 0 3.680 7
0 0 1 0 3.680 8
1 0 0 0 1.880 9
0 1 0 0 1.880 10
0 0 1 0 1.880 11
1 0 0 0 1.000 12
0 1 0 0 1.000 13
0 0 1 0 1.000 14
2 0 0 0 2.200 15
1 1 0 0 2.200 16
1 0 1 0 2.200 17
0 2 0 0 2.200 18
0 1 1 0 2.200 19
0 0 2 0 2.200 20
3 0 0 0 3.300 21
2 1 0 0 3.300 22
2 0 1 0 3.300 23
1 2 0 0 3.300 24
1 1 1 0 3.300 25
1 0 2 0 3.300 26
0 3 0 0 3.300 27
0 2 1 0 3.300 28
0 1 2 0 3.300 29
0 0 3 0 3.300 30
1
***************************************************************************************************
***********************
* T E C H N I C A L *
***********************
=============================================================
P A R A L L E L I Z A T I O N and V E C T O R I Z A T I O N
=============================================================
Nr of parallel processes: 1
Maximum vector length in NumInt loops: 128
=====================
S C F U P D A T E S
=====================
Max. nr. of cycles: 300
Convergence criterion: 0.0000000100
secondary criterion: 0.0000000100
Mix parameter (when DIIS does not apply): 0.2000000000
Special mix parameter for the first cycle: 1.0000000000
Mixed ADIIS+SDIIS will be used
Max number of expansion vectors: 10
Pure ADIIS when Max([F,P]) is above 0.1000000000
Pure SDIIS when Max([F,P]) is below 0.0010000000
Automatic ElectronSmearing (in case of problematic SCF convergence) disabled
=================
P R E C I S I O N *** (General: NumInt, NeglectFunctionTails, ...) ***
=================
NumInt: Target precision: 12.0000000000
------- Initial precision: 10.0000000000
Min. precision (optimization): 10.0000000000
Neglect Functions: Basis functions: 0.1000000000E-13
------------------ Fit functions: 0.1000000000E-13
===========================
L I N E A R S C A L I N G
===========================
Cut-off radii density fit: 0.1000000000E-97
Overlap cut-off criterion AO matrix elements: 0.1000000000E-97
Cut-offs for Coulomb potential and fitted density:0.1000000000E-97
Cut-off criterion for Coulomb multipole terms: 0.1000000000E-97
Progressive Convergence parameter: 0.000000000
1
***************************************************************************************************
***************************
* C O M P U T A T I O N *
***************************
Number of elements of the density matrix on this node (used, total): 465 465
===========================================
Numerical Integration : Fuzzy Cells (Becke)
===========================================
Becke grid quality: VERYGOOD
Lebedev angular grid order: min: 13 max: 41
Nr. of radial points: min: 72 max: 72
Total nr. of points: 72
Nr. of blocks: 1
Block length: 72
Nr. of dummy points: 0
Test of Precision of the Numerical Integration Grid
===================================================
Integral of the Total Core Density: 0.00000000000000
========================
Density Fitting (zlmFit)
========================
ZlmFit Fit Quality: VERYGOOD
Max L-expansion: min: 0 max: 0
Nr. of radial interpolation points: min: 160 max: 160
======================
RI Hartree-Fock Scheme
======================
Fit Set Quality : NORMAL
Threshold Quality : NORMAL
Integration Quality : NORMAL
Fit Generation Method : AUTO
Response Quality : DEFAULT
Is Range Separated : F
RIHartreeFock Dependency: number of modified vectors: 0
=====
S C F *** ScaSCF ***
=====
CYCLE 1
SCF Error: norm([F,P])= 0.000000000000, max([F,P])= 0.000000000000
orbitals (Q,E):
---------------
S :1...5 ( 2.00 -24.5085) ( 2.00 -6.1038) ( 0.00 -2.6609) ( 0.00 0.7130)
( 0.00 53.9524)
P :1...3 ( 3.00 -6.1221) ( 0.00 -2.6449) ( 0.00 -1.4094)
D :1...1 ( 0.00 -2.7133)
F :1...1 ( 0.00 -0.3303)
CYCLE 2
SDIIS (wt 0.000): 1.0000 -0.0000
A-DIIS (wt 1.000): 0.0000 1.0000
DIIS coefficients: 0.0000 1.0000
SCF Error: norm([F,P])= 6.482023727332, max([F,P])= 4.219914150240
orbitals (Q,E):
---------------
S :1...3 ( 2.00 -11.2823) ( 2.00 -0.0624) ( 0.00 1.1502)
P :1...2 ( 3.00 0.1838) ( 0.00 0.9751)
D :1...1 ( 0.00 1.8815)
F :1...1 ( 0.00 4.8103)
CYCLE 3
SDIIS (wt 0.000): 0.2053 0.7947
A-DIIS (wt 1.000): 0.1659 0.8341
DIIS coefficients: 0.1659 0.8341
SCF Error: norm([F,P])= 2.328653682764, max([F,P])= 1.833576691648
orbitals (Q,E):
---------------
S :1...3 ( 2.00 -15.7603) ( 2.00 -1.3619) ( 0.00 0.2026)
P :1...2 ( 3.00 -0.8645) ( 0.00 0.0835)
D :1...1 ( 0.00 0.8250)
F :1...1 ( 0.00 3.5321)
CYCLE 4
SDIIS (wt 0.000): -0.0688 0.2165 0.8523
A-DIIS (wt 1.000): 0.0000 0.0521 0.9479
DIIS coefficients: 0.0000 0.0521 0.9479
SCF Error: norm([F,P])= 1.059920232504, max([F,P])= 0.682442868369
orbitals (Q,E):
---------------
S :1...3 ( 2.00 -13.9053) ( 2.00 -0.5430) ( 0.00 0.7045)
P :1...2 ( 3.00 -0.0687) ( 0.00 0.4457)
D :1...1 ( 0.00 1.4925)
F :1...1 ( 0.00 4.3247)
CYCLE 5
SDIIS (wt 0.000): -0.0231 -0.0834 0.4199 0.6866
A-DIIS (wt 1.000): 0.0000 0.0000 0.3540 0.6460
DIIS coefficients: 0.0000 0.0000 0.3540 0.6460
SCF Error: norm([F,P])= 0.725526682565, max([F,P])= 0.496544780589
orbitals (Q,E):
---------------
S :1...3 ( 2.00 -14.7123) ( 2.00 -0.8424) ( 0.00 0.5191)
P :1...2 ( 3.00 -0.3301) ( 0.00 0.2875)
D :1...1 ( 0.00 1.2584)
F :1...1 ( 0.00 4.0424)
CYCLE 6
SDIIS (wt 0.127): 0.0022 -0.0072 -0.0564 0.1329 0.9285
A-DIIS (wt 0.873): 0.0000 0.0000 0.0000 0.0000 1.0000
DIIS coefficients: 0.0003 -0.0009 -0.0071 0.0168 0.9909
SCF Error: norm([F,P])= 0.139776449787, max([F,P])= 0.087455425100
orbitals (Q,E):
---------------
S :1...3 ( 2.00 -14.4764) ( 2.00 -0.7322) ( 0.00 0.5892)
P :1...2 ( 3.00 -0.2289) ( 0.00 0.3401)
D :1...1 ( 0.00 1.3493)
F :1...1 ( 0.00 4.1501)
CYCLE 7
SDIIS (wt 0.230): -0.0005 0.0037 0.0421 -0.1450 -0.0368 1.1366
A-DIIS (wt 0.770): 0.0000 0.0000 0.0000 0.0000 0.3810 0.6190
DIIS coefficients: -0.0001 0.0008 0.0097 -0.0333 0.2851 0.7378
SCF Error: norm([F,P])= 0.116340110658, max([F,P])= 0.077272525896
orbitals (Q,E):
---------------
S :1...3 ( 2.00 -14.5964) ( 2.00 -0.7799) ( 0.00 0.5604)
P :1...2 ( 3.00 -0.2727) ( 0.00 0.3176)
D :1...1 ( 0.00 1.3120)
F :1...1 ( 0.00 4.1054)
CYCLE 8
SDIIS (wt 0.929): -0.0001 0.0005 0.0026 -0.0116 -0.0027 0.1662 0.8451
A-DIIS (wt 0.071): 0.0000 0.0000 0.0000 0.0000 0.0000 0.0000 1.0000
DIIS coefficients: -0.0001 0.0004 0.0024 -0.0108 -0.0025 0.1544 0.8561
SCF Error: norm([F,P])= 0.011895024690, max([F,P])= 0.008037131831
orbitals (Q,E):
---------------
S :1...3 ( 2.00 -14.5843) ( 2.00 -0.7751) ( 0.00 0.5633)
P :1...2 ( 3.00 -0.2684) ( 0.00 0.3198)
D :1...1 ( 0.00 1.3157)
F :1...1 ( 0.00 4.1099)
CYCLE 9
SDIIS (wt 1.000): 0.0000 -0.0000 -0.0000 0.0004 0.0001 -0.0085 -0.0031 1.0112
DIIS coefficients: 0.0000 -0.0000 -0.0000 0.0004 0.0001 -0.0085 -0.0031 1.0112
SCF Error: norm([F,P])= 0.000694492140, max([F,P])= 0.000462440889
orbitals (Q,E):
---------------
S :1...3 ( 2.00 -14.5849) ( 2.00 -0.7754) ( 0.00 0.5632)
P :1...2 ( 3.00 -0.2686) ( 0.00 0.3197)
D :1...1 ( 0.00 1.3155)
F :1...1 ( 0.00 4.1096)
CYCLE 10
SDIIS (wt 1.000): -0.0000 0.0000 -0.0000 -0.0000 -0.0001 -0.0000 0.0079 0.9922
DIIS coefficients: -0.0000 0.0000 -0.0000 -0.0000 -0.0001 -0.0000 0.0079 0.9922
SCF Error: norm([F,P])= 0.000001984624, max([F,P])= 0.000001331906
orbitals (Q,E):
---------------
S :1...3 ( 2.00 -14.5849) ( 2.00 -0.7754) ( 0.00 0.5632)
P :1...2 ( 3.00 -0.2686) ( 0.00 0.3197)
D :1...1 ( 0.00 1.3155)
F :1...1 ( 0.00 4.1096)
CYCLE 11
SDIIS (wt 1.000): -0.0000 -0.0000 0.0000 0.0000 -0.0000 -0.0006 -0.0429 1.0435
DIIS coefficients: -0.0000 -0.0000 0.0000 0.0000 -0.0000 -0.0006 -0.0429 1.0435
SCF Error: norm([F,P])= 0.000000055326, max([F,P])= 0.000000038253
orbitals (Q,E):
---------------
S :1...3 ( 2.00 -14.5849) ( 2.00 -0.7754) ( 0.00 0.5632)
P :1...2 ( 3.00 -0.2686) ( 0.00 0.3197)
D :1...1 ( 0.00 1.3155)
F :1...1 ( 0.00 4.1096)
CYCLE 12
SDIIS (wt 1.000): 0.0000 -0.0001 -0.0136 1.0137
DIIS coefficients: 0.0000 -0.0001 -0.0136 1.0137
SCF Error: norm([F,P])= 0.000000000796, max([F,P])= 0.000000000527
orbitals (Q,E):
---------------
S :1...3 ( 2.00 -14.5849) ( 2.00 -0.7754) ( 0.00 0.5632)
P :1...2 ( 3.00 -0.2686) ( 0.00 0.3197)
D :1...1 ( 0.00 1.3155)
F :1...1 ( 0.00 4.1096)
SCF CONVERGED
CYCLE 13
1
***************************************************************************************************
*******************
* R E S U L T S *
*******************
Hartree-Fock exchange energy: -5.97342556993341
*** Using FIT density in Focky
SDIIS (wt 1.000): -0.0000 -0.0009 0.0923 0.9086
DIIS coefficients: -0.0000 -0.0009 0.0923 0.9086
SCF Error: norm([F,P])= 0.000000000027, max([F,P])= 0.000000000016
Scaled ZORA Orbital Energies, per Irrep and Spin:
=================================================
Occup E (au) E (eV) Diff (eV) with prev. cycle
----- -------------------- ------ --------------------------
S
1 2.000 -0.14584939362765E+02 -396.876 5.50E-10
2 2.000 -0.77539945538550E+00 -21.100 3.20E-10
3 0.000 0.56316539396775E+00 15.325
4 0.000 0.70139892758935E+01 190.860
5 0.000 0.63960920492301E+02 1740.465
P
1 3.000 -0.26861950408838E+00 -7.310 2.89E-10
2 0.000 0.31967195118933E+00 8.699
3 0.000 0.33989487290081E+01 92.490
D
1 0.000 0.13155348474804E+01 35.798
F
1 0.000 0.41096239417706E+01 111.829
Partially Occupied:
1 P -0.26861950408838E+00
HOMO : 2 S -0.77539945538550E+00
LUMO : 2 P 0.31967195118933E+00
Orbital Energies, all Irreps
========================================
Irrep no. (spin) Occup E (au) E (eV)
---------------------------------------------------------------------------
S 1 2.00 -0.14584939362765E+02 -396.8764
S 2 2.00 -0.77539945538550E+00 -21.0997
P 1 3.00 -0.26861950408838E+00 -7.3095
P 2 0.00 0.31967195118933E+00 8.6987
S 3 0.00 0.56316539396775E+00 15.3245
D 1 0.00 0.13155348474804E+01 35.7975
P 3 0.00 0.33989487290081E+01 92.4901
F 1 0.00 0.41096239417706E+01 111.8286
S 4 0.00 0.70139892758935E+01 190.8604
S 5 0.00 0.63960920492301E+02 1740.4652
All Electron Calculation, thus no Orbital Energies of the Core Orbitals are calculated
=======================================
M U L L I K E N P O P U L A T I O N S
=======================================
The survey below gives for each atom:
a) the total charge (Z minus electrons)
b) the net spin polarization (nr of electrons spin-A minus spin-B)
c) for each spin the atomic electron valence density (integrated) per L-value.
Atom Charge Spin density S P D F
---- ------ ------------ ------ ------ ------ ------
1 N -0.0000 4.0000 3.0000 0.0000 0.0000
Populations of individual BAS functions
----------------------------------------
1 N 0.5282 1.4644 -0.0510 1.1836 0.8748 0.1388 0.1388 0.1388 0.5428 0.5428
0.5428 0.3184 0.3184 0.3184 0.0000 0.0000 0.0000 0.0000 0.0000 0.0000
0.0000 0.0000 0.0000 0.0000 0.0000 0.0000 0.0000 0.0000 0.0000 0.0000
Gross Charges per Atom (Z minus electrons)
==========================================
-0.0000
Net Total: -0.00000000
=======================================================================
Electrostatic potential at the Nuclei due to electrons and other nuclei
=======================================================================
Atom Potential
---- ---------
1) N 18.28697433
JSONified input:
++++++++++++++++
{
"Create": "H m=1.00782500000000 /home/lcp/ams2024.105/atomicdata/ADF/ZORA/TZ2P/H",
"CorePotentials": {
"_1": [],
"_h": "/tmp/amstmp_ams_kid0.191234273/t12.rel"
},
"xc": {
"hybrid": "B1LYP"
}
}
JSONified input traversal:
++++++++++++++++++++++++++
2 3 , path =
7 0 Create, path = Create
2 2 CorePotentials, path = CorePotentials
3 0 _1, path = CorePotentials%_1
7 0 _h, path = CorePotentials%_h
2 1 xc, path = xc
7 0 hybrid, path = xc%hybrid
dirac file name: /home/lcp/ams2024.105/atomicdata/Dirac/H
**************************************************************************
* DIRAC 2024.105 RunTime: Dec21-2024 12:38:18 ShM Nodes: 1 Procs: 1 *
**************************************************************************
1
HYDROGEN ATOM RELATIVISTIC, Point Nuc, A and c from libtc
N J RN H ZN XION ANUC CLIGHT
5000 1100.00000000197.36710137 1.00000000 0.00000000 1.007825 0.1370360E+03
PH PHI EPS DEL DELRVR
0.30 0.30 2500.00 0.00001000 0.00001000
IDIRC NC1 NDEBU NPRIN IPUN IRCOR IWCOR
1 300 0 0 0 0 0
XALPHA XLATTER RNUC
0.70000000 0.00000000 0.00000000 Point Charge
XN XL XJ XE XZ XDELL
1.0 0.0 0.5 -1.000 1.000 0.00000
R(1)= 0.1000000E-08 D= 0.1005080E+01 RNUC= 0.0000000E+00
converged at cycle 32 DENSITY AVERAGING 0.2400
MAXIMUM ERROR IN R.V(R) IS 0.79874357E-05
Q,EY,EV,EZ,ESUM,ETOT,RHO 0.100000E+01 -0.266614E+00 -0.619969E+00 -0.910779E+00 -0.203940E+00 -0.415998E+00 0.337036E-17
DIRAC CALCULATION
1 HYDROGEN ATOM RELATIVISTIC, Point Nuc, A and c from libtc
EXCHANGE COEFFICIENT= 0.7000000 TAIL CORRECTION= 0. NUCLEAR RADIUS= 0.000E+00
0 ORBITAL N L J ELECTRONS EIGENVALUE DELTA OF EIGENV.
1S1/2 1.0 0.0 0.5 1.000 -0.2039397E+00 0.2720093E-06
NUCLEAR CHARGE= 1.000000
INTEGRAL OF CHARGE DENSITY= 1.000000
SUM OF THE ORBITAL ENERGIES= -0.2039
TOTAL ENERGY= -0.4160
KINETIC ENERGY= 0.4160
NUCLEAR ATTRACTION ENERGY= -0.9108
ELECTRON REPULSION ENERGY= 0.2787
EXCHANGE ENERGY= -0.2000
Hydrogen (TZ2P)
===========================
A T T A C H E D F I L E S
===========================
CREATE - Data File: /home/lcp/ams2024.105/atomicdata/ADF/ZORA/TZ2P/H
Hydrogen (TZ2P)
Core Potentials:
file : /tmp/amstmp_ams_kid0.191234273/t12.rel
===============================
M O D E L P A R A M E T E R S
===============================
DENSITY FUNCTIONAL POTENTIAL (scf)
Hybrid: B1LYP == Not Default ==
SPIN (restricted / unrestr.)
Molecule: Restricted
OTHER ASPECTS
Relativistic Corrections: scalar (ZORA,MAPA)
Nuclear Charge Density Model: Point Charge Nuclei
Core Treatment: Frozen Orbital(s)
Hyperfine or Zeeman Interaction: ---
=====================================
S Y M M E T R Y , E L E C T R O N S
=====================================
Symmetry: ATOM
Irreducible Representations, including subspecies
-------------------------------------------------
S
P:x P:y P:z
D:z2 D:x2-y2 D:xy D:xz D:yz
F:z3 F:z F:xyz F:z2x F:z2y F:x F:y
Symmetry is NOT used when fitting density
Configuration of Valence Electrons
==================================
Occupation Numbers
-------------------------------------------------
S 1
P 0
D 0
F 0
-------------------------------------------------
Total: 1
Net Charge: 0 (Nuclei minus Electrons)
Preset values for MO occupations will be applied through SCF cycle no. 1000000
Thereafter, the program will assign electrons to MOs that are spatially
similar to the occupied MOs in a "reference" cycle ("KeepOrbitals").
The reference cycle is always the PREVIOUS cycle: it will evolve with
the SCF procedure.
================================
(Slater-type) F U N C T I O N S *** (Basis and Fit) ***
================================
Atom Type 1 (H)
==============
Valence Basis Sets: 5
-----------------------
1 S 0.690000
1 S 0.920000
1 S 1.580000
2 P 1.250000
3 D 2.500000
Charge Fitting Sets (for the computation of the Coulomb Potential): 11
-----------------------------------------------------------------------
1 S 3.160000
1 S 2.090000
1 S 1.380000
2 S 1.500000
2 P 4.000000
2 P 2.650000
2 P 1.750000
3 D 4.000000
3 D 2.500000
4 F 3.000000
5 G 4.000000
BAS: List of all Elementary Cartesian Basis Functions
=====================================================
The numbering in the list below (to the right of the function characteristics) is referred
to in print-outs of MO eigenvectors and Mulliken populations in the BAS representation
(as contrasted to the SFO representation).
Notes:
1. The functions are characterized by a polynomial prefactor (powers of x,y,z and r) and
an exponential decay factor alpha.
2. Since the basis sets are specific for an atom TYPE, the individual functions occur on
all atoms of that type.
3. The word 'Core' in the left margin signals that it is a Core Function (CF) : not a
degree of freedom in the valence set, but only used to ensure orthogonalization of
the other valence basis functions on the frozen Core Orbitals.
(power of) X Y Z R Alpha on Atom
========== ===== ==========
H 1
---------------------------------------------------------------------------
0 0 0 0 0.690 1
0 0 0 0 0.920 2
0 0 0 0 1.580 3
1 0 0 0 1.250 4
0 1 0 0 1.250 5
0 0 1 0 1.250 6
2 0 0 0 2.500 7
1 1 0 0 2.500 8
1 0 1 0 2.500 9
0 2 0 0 2.500 10
0 1 1 0 2.500 11
0 0 2 0 2.500 12
Total number of charge fitting functions (nprimf) 50
Total number of Cartesian basis functions (naos) 12
Total number of Cartesian core functions (ncos) 0
BAS: List of all Elementary Cartesian Basis Functions
=====================================================
The numbering in the list below (to the right of the function characteristics) is referred
to in print-outs of MO eigenvectors and Mulliken populations in the BAS representation
(as contrasted to the SFO representation).
Notes:
1. The functions are characterized by a polynomial prefactor (powers of x,y,z and r) and
an exponential decay factor alpha.
2. Since the basis sets are specific for an atom TYPE, the individual functions occur on
all atoms of that type.
3. The word 'Core' in the left margin signals that it is a Core Function (CF) : not a
degree of freedom in the valence set, but only used to ensure orthogonalization of
the other valence basis functions on the frozen Core Orbitals.
(power of) X Y Z R Alpha on Atom
========== ===== ==========
H 1
---------------------------------------------------------------------------
0 0 0 0 0.690 1
0 0 0 0 0.920 2
0 0 0 0 1.580 3
1 0 0 0 1.250 4
0 1 0 0 1.250 5
0 0 1 0 1.250 6
2 0 0 0 2.500 7
1 1 0 0 2.500 8
1 0 1 0 2.500 9
0 2 0 0 2.500 10
0 1 1 0 2.500 11
0 0 2 0 2.500 12
1
***************************************************************************************************
***********************
* T E C H N I C A L *
***********************
=============================================================
P A R A L L E L I Z A T I O N and V E C T O R I Z A T I O N
=============================================================
Nr of parallel processes: 1
Maximum vector length in NumInt loops: 128
=====================
S C F U P D A T E S
=====================
Max. nr. of cycles: 300
Convergence criterion: 0.0000000100
secondary criterion: 0.0000000100
Mix parameter (when DIIS does not apply): 0.2000000000
Special mix parameter for the first cycle: 1.0000000000
Mixed ADIIS+SDIIS will be used
Max number of expansion vectors: 10
Pure ADIIS when Max([F,P]) is above 0.1000000000
Pure SDIIS when Max([F,P]) is below 0.0010000000
Automatic ElectronSmearing (in case of problematic SCF convergence) disabled
=================
P R E C I S I O N *** (General: NumInt, NeglectFunctionTails, ...) ***
=================
NumInt: Target precision: 12.0000000000
------- Initial precision: 10.0000000000
Min. precision (optimization): 10.0000000000
Neglect Functions: Basis functions: 0.1000000000E-13
------------------ Fit functions: 0.1000000000E-13
===========================
L I N E A R S C A L I N G
===========================
Cut-off radii density fit: 0.1000000000E-97
Overlap cut-off criterion AO matrix elements: 0.1000000000E-97
Cut-offs for Coulomb potential and fitted density:0.1000000000E-97
Cut-off criterion for Coulomb multipole terms: 0.1000000000E-97
Progressive Convergence parameter: 0.000000000
1
***************************************************************************************************
***************************
* C O M P U T A T I O N *
***************************
Number of elements of the density matrix on this node (used, total): 78 78
===========================================
Numerical Integration : Fuzzy Cells (Becke)
===========================================
Becke grid quality: VERYGOOD
Lebedev angular grid order: min: 13 max: 41
Nr. of radial points: min: 64 max: 64
Total nr. of points: 64
Nr. of blocks: 1
Block length: 64
Nr. of dummy points: 0
Test of Precision of the Numerical Integration Grid
===================================================
Integral of the Total Core Density: 0.00000000000000
========================
Density Fitting (zlmFit)
========================
ZlmFit Fit Quality: VERYGOOD
Max L-expansion: min: 0 max: 0
Nr. of radial interpolation points: min: 130 max: 130
======================
RI Hartree-Fock Scheme
======================
Fit Set Quality : NORMAL
Threshold Quality : NORMAL
Integration Quality : NORMAL
Fit Generation Method : AUTO
Response Quality : DEFAULT
Is Range Separated : F
RIHartreeFock Dependency: number of modified vectors: 0
=====
S C F *** ScaSCF ***
=====
CYCLE 1
SCF Error: norm([F,P])= 0.000000000000, max([F,P])= 0.000000000000
orbitals (Q,E):
---------------
S :1...3 ( 1.00 -0.5000) ( 0.00 -0.0900) ( 0.00 1.2936)
P :1...1 ( 0.00 0.1562)
D :1...1 ( 0.00 2.2914)
CYCLE 2
SCF Error: norm([F,P])= 0.043218908699, max([F,P])= 0.042509686941
orbitals (Q,E):
---------------
S :1...2 ( 1.00 -0.2224) ( 0.00 0.1195)
P :1...1 ( 0.00 0.4640)
D :1...1 ( 0.00 2.6568)
CYCLE 3
SDIIS (wt 0.000): 0.1459 0.8541
A-DIIS (wt 1.000): 0.0000 1.0000
DIIS coefficients: 0.0000 1.0000
SCF Error: norm([F,P])= 0.008202514227, max([F,P])= 0.007653957503
orbitals (Q,E):
---------------
S :1...2 ( 1.00 -0.2455) ( 0.00 0.1078)
P :1...1 ( 0.00 0.4437)
D :1...1 ( 0.00 2.6290)
CYCLE 4
SDIIS (wt 1.000): 0.1126 0.8874
A-DIIS (wt 0.000): 0.0000 1.0000
DIIS coefficients: 0.1125 0.8875
SCF Error: norm([F,P])= 0.001052339461, max([F,P])= 0.001032025382
orbitals (Q,E):
---------------
S :1...2 ( 1.00 -0.2428) ( 0.00 0.1091)
P :1...1 ( 0.00 0.4461)
D :1...1 ( 0.00 2.6324)
CYCLE 5
SDIIS (wt 1.000): 0.0244 0.9756
DIIS coefficients: 0.0244 0.9756
SCF Error: norm([F,P])= 0.000027867093, max([F,P])= 0.000023904978
orbitals (Q,E):
---------------
S :1...2 ( 1.00 -0.2429) ( 0.00 0.1090)
P :1...1 ( 0.00 0.4461)
D :1...1 ( 0.00 2.6324)
CYCLE 6
SDIIS (wt 1.000): -0.0518 1.0518
DIIS coefficients: -0.0518 1.0518
SCF Error: norm([F,P])= 0.000001372443, max([F,P])= 0.000001157280
orbitals (Q,E):
---------------
S :1...2 ( 1.00 -0.2429) ( 0.00 0.1090)
P :1...1 ( 0.00 0.4461)
D :1...1 ( 0.00 2.6323)
CYCLE 7
SDIIS (wt 1.000): -0.0056 1.0056
DIIS coefficients: -0.0056 1.0056
SCF Error: norm([F,P])= 0.000000007613, max([F,P])= 0.000000006736
orbitals (Q,E):
---------------
S :1...2 ( 1.00 -0.2429) ( 0.00 0.1090)
P :1...1 ( 0.00 0.4461)
D :1...1 ( 0.00 2.6323)
SCF CONVERGED
CYCLE 8
1
***************************************************************************************************
*******************
* R E S U L T S *
*******************
Hartree-Fock exchange energy: -0.141062729815148
*** Using FIT density in Focky
SDIIS (wt 1.000): 0.0158 0.9842
DIIS coefficients: 0.0158 0.9842
SCF Error: norm([F,P])= 0.000000000122, max([F,P])= 0.000000000108
Scaled ZORA Orbital Energies, per Irrep and Spin:
=================================================
Occup E (au) E (eV) Diff (eV) with prev. cycle
----- -------------------- ------ --------------------------
S
1 1.000 -0.24286059780459E+00 -6.609 7.71E-09
2 0.000 0.10902342165492E+00 2.967
3 0.000 0.15785631886029E+01 42.955
P
1 0.000 0.44609440813127E+00 12.139
D
1 0.000 0.26323497592125E+01 71.630
Partially Occupied:
1 S -0.24286059780459E+00
LUMO : 2 S 0.10902342165492E+00
Orbital Energies, all Irreps
========================================
Irrep no. (spin) Occup E (au) E (eV)
---------------------------------------------------------------------------
S 1 1.00 -0.24286059780459E+00 -6.6086
S 2 0.00 0.10902342165492E+00 2.9667
P 1 0.00 0.44609440813127E+00 12.1388
S 3 0.00 0.15785631886029E+01 42.9549
D 1 0.00 0.26323497592125E+01 71.6299
All Electron Calculation, thus no Orbital Energies of the Core Orbitals are calculated
=======================================
M U L L I K E N P O P U L A T I O N S
=======================================
The survey below gives for each atom:
a) the total charge (Z minus electrons)
b) the net spin polarization (nr of electrons spin-A minus spin-B)
c) for each spin the atomic electron valence density (integrated) per L-value.
Atom Charge Spin density S P D F
---- ------ ------------ ------ ------ ------ ------
1 H -0.0000 1.0000 0.0000 0.0000 0.0000
Populations of individual BAS functions
----------------------------------------
1 H 0.3199 0.5637 0.1165 0.0000 0.0000 0.0000 0.0000 0.0000 0.0000 0.0000
0.0000 0.0000
Gross Charges per Atom (Z minus electrons)
==========================================
-0.0000
Net Total: -0.00000000
=======================================================================
Electrostatic potential at the Nuclei due to electrons and other nuclei
=======================================================================
Atom Potential
---- ---------
1) H 0.92331989
JSONified input:
++++++++++++++++
{
"Create": "O m=15.9949140000000 /home/lcp/ams2024.105/atomicdata/ADF/ZORA/TZ2P/O",
"CorePotentials": {
"_1": [],
"_h": "/tmp/amstmp_ams_kid0.191234273/t12.rel"
},
"xc": {
"hybrid": "B1LYP"
}
}
JSONified input traversal:
++++++++++++++++++++++++++
2 3 , path =
7 0 Create, path = Create
2 2 CorePotentials, path = CorePotentials
3 0 _1, path = CorePotentials%_1
7 0 _h, path = CorePotentials%_h
2 1 xc, path = xc
7 0 hybrid, path = xc%hybrid
dirac file name: /home/lcp/ams2024.105/atomicdata/Dirac/O
**************************************************************************
* DIRAC 2024.105 RunTime: Dec21-2024 12:38:19 ShM Nodes: 1 Procs: 1 *
**************************************************************************
1
OXYGEN ATOM all electron RELATIVISTIC, Point Nuc, A and c fr
N J RN H ZN XION ANUC CLIGHT
5000 4100.00000000197.36710137 8.00000000 0.00000000 15.994914 0.1370360E+03
PH PHI EPS DEL DELRVR
0.30 0.30 2500.00 0.00001000 0.00001000
IDIRC NC1 NDEBU NPRIN IPUN IRCOR IWCOR
1 300 0 0 0 0 0
XALPHA XLATTER RNUC
0.70000000 0.00000000 0.00000000 Point Charge
XN XL XJ XE XZ XDELL
1.0 0.0 0.5 -5.000 2.000 0.00000
2.0 0.0 0.5 -1.000 2.000 0.00000
2.0 1.0 0.5 -1.000 2.000 0.00000
2.0 1.0 1.5 -1.000 2.000 0.00000
R(1)= 0.1000000E-08 D= 0.1005080E+01 RNUC= 0.0000000E+00
converged at cycle 28 DENSITY AVERAGING 0.2400
MAXIMUM ERROR IN R.V(R) IS 0.81125672E-05
Q,EY,EV,EZ,ESUM,ETOT,RHO 0.800000E+01 -0.101247E+02 -0.114961E+03 -0.177573E+03 -0.405053E+02 -0.743427E+02 0.414766E-14
DIRAC CALCULATION
1 OXYGEN ATOM all electron RELATIVISTIC, Point Nuc, A and c from libtc
EXCHANGE COEFFICIENT= 0.7000000 TAIL CORRECTION= 0. NUCLEAR RADIUS= 0.000E+00
0 ORBITAL N L J ELECTRONS EIGENVALUE DELTA OF EIGENV.
1S1/2 1.0 0.0 0.5 2.000 -0.1880014E+02 0.7264364E-06
2S1/2 2.0 0.0 0.5 2.000 -0.8412236E+00 0.5932752E-05
2P1/2 2.0 1.0 0.5 2.000 -0.3063203E+00 0.5998471E-05
2P3/2 2.0 1.0 1.5 2.000 -0.3049609E+00 0.5986971E-05
NUCLEAR CHARGE= 8.000000
INTEGRAL OF CHARGE DENSITY= 8.000000
SUM OF THE ORBITAL ENERGIES= -40.5053
TOTAL ENERGY= -74.3427
KINETIC ENERGY= 74.4552
NUCLEAR ATTRACTION ENERGY= -177.5730
ELECTRON REPULSION ENERGY= 36.3686
EXCHANGE ENERGY= -7.5935
Oxygen (TZ2P)
===========================
A T T A C H E D F I L E S
===========================
CREATE - Data File: /home/lcp/ams2024.105/atomicdata/ADF/ZORA/TZ2P/O
Oxygen (TZ2P)
Core Potentials:
file : /tmp/amstmp_ams_kid0.191234273/t12.rel
===============================
M O D E L P A R A M E T E R S
===============================
DENSITY FUNCTIONAL POTENTIAL (scf)
Hybrid: B1LYP == Not Default ==
SPIN (restricted / unrestr.)
Molecule: Restricted
OTHER ASPECTS
Relativistic Corrections: scalar (ZORA,MAPA)
Nuclear Charge Density Model: Point Charge Nuclei
Core Treatment: Frozen Orbital(s)
Hyperfine or Zeeman Interaction: ---
=====================================
S Y M M E T R Y , E L E C T R O N S
=====================================
Symmetry: ATOM
Irreducible Representations, including subspecies
-------------------------------------------------
S
P:x P:y P:z
D:z2 D:x2-y2 D:xy D:xz D:yz
F:z3 F:z F:xyz F:z2x F:z2y F:x F:y
Symmetry is NOT used when fitting density
Configuration of Valence Electrons
==================================
Occupation Numbers
-------------------------------------------------
S 2*2
P 4
D 0
F 0
-------------------------------------------------
Total: 8
Net Charge: 0 (Nuclei minus Electrons)
Preset values for MO occupations will be applied through SCF cycle no. 1000000
Thereafter, the program will assign electrons to MOs that are spatially
similar to the occupied MOs in a "reference" cycle ("KeepOrbitals").
The reference cycle is always the PREVIOUS cycle: it will evolve with
the SCF procedure.
================================
(Slater-type) F U N C T I O N S *** (Basis and Fit) ***
================================
Atom Type 1 (O)
==============
Valence Basis Sets: 10
-----------------------
1 S 9.800000
1 S 6.800000
2 S 7.580000
2 S 2.880000
2 S 1.720000
2 P 4.080000
2 P 2.080000
2 P 1.120000
3 D 2.000000
4 F 3.000000
Charge Fitting Sets (for the computation of the Coulomb Potential): 22
-----------------------------------------------------------------------
1 S 19.600000
2 S 22.600000
2 S 15.680000
2 S 10.890000
2 S 7.560000
3 S 7.690000
3 S 5.650000
3 S 4.150000
3 S 3.050000
3 S 2.240000
2 P 12.860000
2 P 7.680000
3 P 6.780000
3 P 4.390000
3 P 2.840000
3 D 8.800000
3 D 5.580000
3 D 3.530000
3 D 2.240000
4 F 6.200000
4 F 3.700000
5 G 4.500000
BAS: List of all Elementary Cartesian Basis Functions
=====================================================
The numbering in the list below (to the right of the function characteristics) is referred
to in print-outs of MO eigenvectors and Mulliken populations in the BAS representation
(as contrasted to the SFO representation).
Notes:
1. The functions are characterized by a polynomial prefactor (powers of x,y,z and r) and
an exponential decay factor alpha.
2. Since the basis sets are specific for an atom TYPE, the individual functions occur on
all atoms of that type.
3. The word 'Core' in the left margin signals that it is a Core Function (CF) : not a
degree of freedom in the valence set, but only used to ensure orthogonalization of
the other valence basis functions on the frozen Core Orbitals.
(power of) X Y Z R Alpha on Atom
========== ===== ==========
O 1
---------------------------------------------------------------------------
0 0 0 0 9.800 1
0 0 0 0 6.800 2
0 0 0 1 7.580 3
0 0 0 1 2.880 4
0 0 0 1 1.720 5
1 0 0 0 4.080 6
0 1 0 0 4.080 7
0 0 1 0 4.080 8
1 0 0 0 2.080 9
0 1 0 0 2.080 10
0 0 1 0 2.080 11
1 0 0 0 1.120 12
0 1 0 0 1.120 13
0 0 1 0 1.120 14
2 0 0 0 2.000 15
1 1 0 0 2.000 16
1 0 1 0 2.000 17
0 2 0 0 2.000 18
0 1 1 0 2.000 19
0 0 2 0 2.000 20
3 0 0 0 3.000 21
2 1 0 0 3.000 22
2 0 1 0 3.000 23
1 2 0 0 3.000 24
1 1 1 0 3.000 25
1 0 2 0 3.000 26
0 3 0 0 3.000 27
0 2 1 0 3.000 28
0 1 2 0 3.000 29
0 0 3 0 3.000 30
Total number of charge fitting functions (nprimf) 84
Total number of Cartesian basis functions (naos) 30
Total number of Cartesian core functions (ncos) 0
BAS: List of all Elementary Cartesian Basis Functions
=====================================================
The numbering in the list below (to the right of the function characteristics) is referred
to in print-outs of MO eigenvectors and Mulliken populations in the BAS representation
(as contrasted to the SFO representation).
Notes:
1. The functions are characterized by a polynomial prefactor (powers of x,y,z and r) and
an exponential decay factor alpha.
2. Since the basis sets are specific for an atom TYPE, the individual functions occur on
all atoms of that type.
3. The word 'Core' in the left margin signals that it is a Core Function (CF) : not a
degree of freedom in the valence set, but only used to ensure orthogonalization of
the other valence basis functions on the frozen Core Orbitals.
(power of) X Y Z R Alpha on Atom
========== ===== ==========
O 1
---------------------------------------------------------------------------
0 0 0 0 9.800 1
0 0 0 0 6.800 2
0 0 0 1 7.580 3
0 0 0 1 2.880 4
0 0 0 1 1.720 5
1 0 0 0 4.080 6
0 1 0 0 4.080 7
0 0 1 0 4.080 8
1 0 0 0 2.080 9
0 1 0 0 2.080 10
0 0 1 0 2.080 11
1 0 0 0 1.120 12
0 1 0 0 1.120 13
0 0 1 0 1.120 14
2 0 0 0 2.000 15
1 1 0 0 2.000 16
1 0 1 0 2.000 17
0 2 0 0 2.000 18
0 1 1 0 2.000 19
0 0 2 0 2.000 20
3 0 0 0 3.000 21
2 1 0 0 3.000 22
2 0 1 0 3.000 23
1 2 0 0 3.000 24
1 1 1 0 3.000 25
1 0 2 0 3.000 26
0 3 0 0 3.000 27
0 2 1 0 3.000 28
0 1 2 0 3.000 29
0 0 3 0 3.000 30
1
***************************************************************************************************
***********************
* T E C H N I C A L *
***********************
=============================================================
P A R A L L E L I Z A T I O N and V E C T O R I Z A T I O N
=============================================================
Nr of parallel processes: 1
Maximum vector length in NumInt loops: 128
=====================
S C F U P D A T E S
=====================
Max. nr. of cycles: 300
Convergence criterion: 0.0000000100
secondary criterion: 0.0000000100
Mix parameter (when DIIS does not apply): 0.2000000000
Special mix parameter for the first cycle: 1.0000000000
Mixed ADIIS+SDIIS will be used
Max number of expansion vectors: 10
Pure ADIIS when Max([F,P]) is above 0.1000000000
Pure SDIIS when Max([F,P]) is below 0.0010000000
Automatic ElectronSmearing (in case of problematic SCF convergence) disabled
=================
P R E C I S I O N *** (General: NumInt, NeglectFunctionTails, ...) ***
=================
NumInt: Target precision: 12.0000000000
------- Initial precision: 10.0000000000
Min. precision (optimization): 10.0000000000
Neglect Functions: Basis functions: 0.1000000000E-13
------------------ Fit functions: 0.1000000000E-13
===========================
L I N E A R S C A L I N G
===========================
Cut-off radii density fit: 0.1000000000E-97
Overlap cut-off criterion AO matrix elements: 0.1000000000E-97
Cut-offs for Coulomb potential and fitted density:0.1000000000E-97
Cut-off criterion for Coulomb multipole terms: 0.1000000000E-97
Progressive Convergence parameter: 0.000000000
1
***************************************************************************************************
***************************
* C O M P U T A T I O N *
***************************
Number of elements of the density matrix on this node (used, total): 465 465
===========================================
Numerical Integration : Fuzzy Cells (Becke)
===========================================
Becke grid quality: VERYGOOD
Lebedev angular grid order: min: 13 max: 41
Nr. of radial points: min: 68 max: 68
Total nr. of points: 68
Nr. of blocks: 1
Block length: 68
Nr. of dummy points: 0
Test of Precision of the Numerical Integration Grid
===================================================
Integral of the Total Core Density: 0.00000000000000
========================
Density Fitting (zlmFit)
========================
ZlmFit Fit Quality: VERYGOOD
Max L-expansion: min: 0 max: 0
Nr. of radial interpolation points: min: 180 max: 180
======================
RI Hartree-Fock Scheme
======================
Fit Set Quality : NORMAL
Threshold Quality : NORMAL
Integration Quality : NORMAL
Fit Generation Method : AUTO
Response Quality : DEFAULT
Is Range Separated : F
RIHartreeFock Dependency: number of modified vectors: 0
=====
S C F *** ScaSCF ***
=====
CYCLE 1
SCF Error: norm([F,P])= 0.000000000000, max([F,P])= 0.000000000000
orbitals (Q,E):
---------------
S :1...5 ( 2.00 -32.0157) ( 2.00 -7.9419) ( 0.00 -3.4652) ( 0.00 4.2896)
( 0.00 109.0744)
P :1...3 ( 4.00 -8.0011) ( 0.00 -3.4871) ( 0.00 -1.8916)
D :1...1 ( 0.00 -3.3333)
F :1...1 ( 0.00 -1.5001)
CYCLE 2
SDIIS (wt 0.000): 1.0000 -0.0000
A-DIIS (wt 1.000): 0.0000 1.0000
DIIS coefficients: 0.0000 1.0000
SCF Error: norm([F,P])= 8.796211379730, max([F,P])= 5.516033096482
orbitals (Q,E):
---------------
S :1...3 ( 2.00 -15.0786) ( 2.00 -0.0531) ( 0.00 1.7483)
P :1...2 ( 4.00 0.2310) ( 0.00 1.2202)
D :1...1 ( 0.00 1.5928)
F :1...1 ( 0.00 4.0257)
CYCLE 3
SDIIS (wt 0.000): 0.2160 0.7840
A-DIIS (wt 1.000): 0.2755 0.7245
DIIS coefficients: 0.2755 0.7245
SCF Error: norm([F,P])= 3.426256009470, max([F,P])= 2.392427124178
orbitals (Q,E):
---------------
S :1...3 ( 2.00 -20.4956) ( 2.00 -1.6673) ( 0.00 0.3887)
P :1...2 ( 4.00 -1.0319) ( 0.00 0.1268)
D :1...1 ( 0.00 0.6830)
F :1...1 ( 0.00 2.9104)
CYCLE 4
SDIIS (wt 0.000): -0.0572 0.1870 0.8701
A-DIIS (wt 1.000): 0.0000 0.0000 1.0000
DIIS coefficients: 0.0000 0.0000 1.0000
SCF Error: norm([F,P])= 1.274795721431, max([F,P])= 0.647419346992
orbitals (Q,E):
---------------
S :1...3 ( 2.00 -18.4835) ( 2.00 -0.6521) ( 0.00 1.0896)
P :1...2 ( 4.00 -0.0662) ( 0.00 0.5591)
D :1...1 ( 0.00 1.3118)
F :1...1 ( 0.00 3.6745)
CYCLE 5
SDIIS (wt 0.000): -0.0203 -0.0892 0.5172 0.5923
A-DIIS (wt 1.000): 0.0000 0.0000 0.5530 0.4470
DIIS coefficients: 0.0000 0.0000 0.5530 0.4470
SCF Error: norm([F,P])= 1.323198485019, max([F,P])= 0.740724455513
orbitals (Q,E):
---------------
S :1...3 ( 2.00 -19.3863) ( 2.00 -1.0017) ( 0.00 0.8410)
P :1...2 ( 4.00 -0.3693) ( 0.00 0.3817)
D :1...1 ( 0.00 1.1185)
F :1...1 ( 0.00 3.4379)
CYCLE 6
SDIIS (wt 0.747): 0.0031 -0.0017 0.0067 -0.0013 0.9933
A-DIIS (wt 0.253): 0.0000 0.0000 0.0000 0.0000 1.0000
DIIS coefficients: 0.0023 -0.0013 0.0050 -0.0010 0.9950
SCF Error: norm([F,P])= 0.042463190711, max([F,P])= 0.026037634408
orbitals (Q,E):
---------------
S :1...3 ( 2.00 -19.4187) ( 2.00 -0.9919) ( 0.00 0.8526)
P :1...2 ( 4.00 -0.3630) ( 0.00 0.3901)
D :1...1 ( 0.00 1.1333)
F :1...1 ( 0.00 3.4550)
CYCLE 7
SDIIS (wt 0.989): -0.0001 0.0003 0.0023 -0.0023 0.0035 0.9963
A-DIIS (wt 0.011): 0.0000 0.0000 0.0000 0.0000 0.0000 1.0000
DIIS coefficients: -0.0001 0.0003 0.0023 -0.0023 0.0035 0.9963
SCF Error: norm([F,P])= 0.004527360269, max([F,P])= 0.002119795567
orbitals (Q,E):
---------------
S :1...3 ( 2.00 -19.4214) ( 2.00 -0.9939) ( 0.00 0.8513)
P :1...2 ( 4.00 -0.3649) ( 0.00 0.3891)
D :1...1 ( 0.00 1.1321)
F :1...1 ( 0.00 3.4535)
CYCLE 8
SDIIS (wt 1.000): 0.0000 -0.0000 -0.0002 0.0002 0.0008 -0.0309 1.0300
DIIS coefficients: 0.0000 -0.0000 -0.0002 0.0002 0.0008 -0.0309 1.0300
SCF Error: norm([F,P])= 0.000352117888, max([F,P])= 0.000201120564
orbitals (Q,E):
---------------
S :1...3 ( 2.00 -19.4212) ( 2.00 -0.9938) ( 0.00 0.8514)
P :1...2 ( 4.00 -0.3648) ( 0.00 0.3892)
D :1...1 ( 0.00 1.1322)
F :1...1 ( 0.00 3.4536)
CYCLE 9
SDIIS (wt 1.000): -0.0000 0.0000 0.0000 -0.0000 -0.0001 0.0015 -0.0693 1.0678
DIIS coefficients: -0.0000 0.0000 0.0000 -0.0000 -0.0001 0.0015 -0.0693 1.0678
SCF Error: norm([F,P])= 0.000000985424, max([F,P])= 0.000000474312
orbitals (Q,E):
---------------
S :1...3 ( 2.00 -19.4212) ( 2.00 -0.9938) ( 0.00 0.8514)
P :1...2 ( 4.00 -0.3648) ( 0.00 0.3892)
D :1...1 ( 0.00 1.1322)
F :1...1 ( 0.00 3.4536)
CYCLE 10
SDIIS (wt 1.000): 0.0000 -0.0000 0.0003 0.0314 0.9683
DIIS coefficients: 0.0000 -0.0000 0.0003 0.0314 0.9683
SCF Error: norm([F,P])= 0.000000134210, max([F,P])= 0.000000083767
orbitals (Q,E):
---------------
S :1...3 ( 2.00 -19.4212) ( 2.00 -0.9938) ( 0.00 0.8514)
P :1...2 ( 4.00 -0.3648) ( 0.00 0.3892)
D :1...1 ( 0.00 1.1322)
F :1...1 ( 0.00 3.4536)
CYCLE 11
SDIIS (wt 1.000): -0.0000 -0.0000 -0.0027 -0.0857 1.0884
DIIS coefficients: -0.0000 -0.0000 -0.0027 -0.0857 1.0884
SCF Error: norm([F,P])= 0.000000005960, max([F,P])= 0.000000003480
orbitals (Q,E):
---------------
S :1...3 ( 2.00 -19.4212) ( 2.00 -0.9938) ( 0.00 0.8514)
P :1...2 ( 4.00 -0.3648) ( 0.00 0.3892)
D :1...1 ( 0.00 1.1322)
F :1...1 ( 0.00 3.4536)
SCF CONVERGED
CYCLE 12
1
***************************************************************************************************
*******************
* R E S U L T S *
*******************
Hartree-Fock exchange energy: -7.60835390515666
*** Using FIT density in Focky
SDIIS (wt 1.000): -0.0000 -0.0001 -0.0027 0.0300 0.9728
DIIS coefficients: -0.0000 -0.0001 -0.0027 0.0300 0.9728
SCF Error: norm([F,P])= 0.000000000074, max([F,P])= 0.000000000036
Scaled ZORA Orbital Energies, per Irrep and Spin:
=================================================
Occup E (au) E (eV) Diff (eV) with prev. cycle
----- -------------------- ------ --------------------------
S
1 2.000 -0.19421159124382E+02 -528.477 1.17E-09
2 2.000 -0.99377705379857E+00 -27.042 9.25E-10
3 0.000 0.85137028769525E+00 23.167
4 0.000 0.13639459852577E+02 371.149
5 0.000 0.12229720542576E+03 3327.876
P
1 4.000 -0.36478590138728E+00 -9.926 9.10E-10
2 0.000 0.38918088832508E+00 10.590
3 0.000 0.39614999599048E+01 107.798
D
1 0.000 0.11321519253576E+01 30.807
F
1 0.000 0.34535645522450E+01 93.976
Partially Occupied:
1 P -0.36478590138728E+00
HOMO : 2 S -0.99377705379857E+00
LUMO : 2 P 0.38918088832508E+00
Orbital Energies, all Irreps
========================================
Irrep no. (spin) Occup E (au) E (eV)
---------------------------------------------------------------------------
S 1 2.00 -0.19421159124382E+02 -528.4766
S 2 2.00 -0.99377705379857E+00 -27.0420
P 1 4.00 -0.36478590138728E+00 -9.9263
P 2 0.00 0.38918088832508E+00 10.5902
S 3 0.00 0.85137028769525E+00 23.1670
D 1 0.00 0.11321519253576E+01 30.8074
F 1 0.00 0.34535645522450E+01 93.9763
P 3 0.00 0.39614999599048E+01 107.7979
S 4 0.00 0.13639459852577E+02 371.1486
S 5 0.00 0.12229720542576E+03 3327.8763
[truncated: 2,050 more rows]

## Sheet: DFT_2g
***************************
* GEOMETRY OPTIMIZATION *
***************************
Optimization Method Quasi Newton
Optimization Coordinates Delocalized Coordinates
Optimize lattice F
------------------------------------------------------
Convergence criteria (Hartree,Angstrom)
------------------------------------------------------
Maximum gradient 0.001000000000
Maximum rms gradient 0.000666666667
Maximum step allowed 0.010000000000
Maximum rms step allowed 0.006666666667
Maximum energy change allowe 0.000250000000
Maximum stress energy allowe 0.000500000000
Initial model Hessian Automatic Hessian
------------------------------------
Quasi-Newton Optimizer Parameters
------------------------------------
Hessian Update Method BFGS
Maximum number of steps 250
First GDIIS cycle 0
Maximum GDIIS vectors 0
Trust radius (bohr) 0.200000
Trust radius varies T
Constraints converged at all steps T
Use projector T
Rigid motions settings for: old optimizer
Atomic rotations (x,y,z): T T T
Atomic translations (x,y,z): T T T
Tolerance: 1.000000000000000E-006
--------
Geometry
--------
Formula: C11H8N2O4
Atoms
Index Symbol x (angstrom) y (angstrom) z (angstrom)
1 C -1.68951305 1.54961383 -0.18129495
2 C 0.33231666 2.88428396 0.39409548
3 N -1.03892688 2.64713381 0.35282296
4 N -0.84177962 0.60294716 -0.73049901
5 C 0.55032446 0.63119585 -0.80104562
6 C 1.18047934 1.82466652 -0.20465695
7 H 2.82702636 2.95392193 0.31793037
8 H -1.29247146 -0.20845570 -1.13127331
9 O 0.75568541 3.90632317 0.89874750
10 C 2.52876994 2.02524480 -0.15989642
11 H 5.19517508 2.59201996 -0.39274560
12 O 1.13842973 -0.29627689 -1.32833111
13 O -2.89357557 1.42673053 -0.17115857
14 H -1.63253222 3.35665426 0.75990421
15 C 3.65973942 1.12188701 -0.68568415
16 C 3.37236073 -0.17719878 -1.12279706
17 C 4.40085003 -0.99870084 -1.60094172
18 C 5.71671791 -0.52111700 -1.64197345
19 C 6.00409654 0.77796877 -1.20486055
20 C 4.97560728 1.59947080 -0.72671589
21 H 2.36698944 -0.54209023 -1.09144729
22 H 4.18128227 -1.99125001 -1.93491200
23 H 6.50252144 -1.14877462 -2.00729350
24 O 5.86335355 0.59884980 -2.58620331
25 H 5.83118373 -0.33967368 -2.78554917
Total System Charge 0.00000
Bonding info available!
----------------
ADF Engine Input
----------------
Basis
Type TZ2P
Core None
End
XC
Hybrid B1LYP
End
Excitations
NTO Yes
Davidson
End
End
TDA Yes
Title: *** (NO TITLE) ***
Using automatic Hessian for delocalized coordinates.
*** GO1_GOStep1 ***
RIHartreeFock Dependency: number of modified vectors: 21
Hartree-Fock exchange energy: -106.284635661051
JSONified input:
++++++++++++++++
{
"Create": "C m=12.0000000000000 /home/lcp/ams2024.105/atomicdata/ADF/ZORA/TZ2P/C",
"CorePotentials": {
"_1": [],
"_h": "/tmp/amstmp_ams_kid0.1584528998/t12.rel"
},
"xc": {
"hybrid": "B1LYP"
}
}
JSONified input traversal:
++++++++++++++++++++++++++
2 3 , path =
7 0 Create, path = Create
2 2 CorePotentials, path = CorePotentials
3 0 _1, path = CorePotentials%_1
7 0 _h, path = CorePotentials%_h
2 1 xc, path = xc
7 0 hybrid, path = xc%hybrid
dirac file name: /home/lcp/ams2024.105/atomicdata/Dirac/C
**************************************************************************
* DIRAC 2024.105 RunTime: Dec21-2024 15:26:42 ShM Nodes: 1 Procs: 1 *
**************************************************************************
1
CARBON ATOM all electron RELATIVISTIC, Point Nuc, A and c fr
N J RN H ZN XION ANUC CLIGHT
5000 4100.00000000197.36710137 6.00000000 0.00000000 12.000000 0.1370360E+03
PH PHI EPS DEL DELRVR
0.30 0.30 2500.00 0.00001000 0.00001000
IDIRC NC1 NDEBU NPRIN IPUN IRCOR IWCOR
1 300 0 0 0 0 0
XALPHA XLATTER RNUC
0.70000000 0.00000000 0.00000000 Point Charge
XN XL XJ XE XZ XDELL
1.0 0.0 0.5 -5.000 2.000 0.00000
2.0 0.0 0.5 -1.000 2.000 0.00000
2.0 1.0 0.5 -1.000 2.000 0.00000
2.0 1.0 1.5 -1.000 0.000 0.00000
R(1)= 0.1000000E-08 D= 0.1005080E+01 RNUC= 0.0000000E+00
converged at cycle 26 DENSITY AVERAGING 0.3000
MAXIMUM ERROR IN R.V(R) IS 0.55010513E-05
Q,EY,EV,EZ,ESUM,ETOT,RHO 0.600000E+01 -0.610129E+01 -0.585189E+02 -0.876464E+02 -0.211985E+02 -0.372876E+02 0.164808E-14
DIRAC CALCULATION
1 CARBON ATOM all electron RELATIVISTIC, Point Nuc, A and c from libtc
EXCHANGE COEFFICIENT= 0.7000000 TAIL CORRECTION= 0. NUCLEAR RADIUS= 0.000E+00
0 ORBITAL N L J ELECTRONS EIGENVALUE DELTA OF EIGENV.
1S1/2 1.0 0.0 0.5 2.000 -0.9959611E+01 0.1355092E-04
2S1/2 2.0 0.0 0.5 2.000 -0.4708542E+00 0.1106918E-05
2P1/2 2.0 1.0 0.5 2.000 -0.1687896E+00 0.8770186E-06
2P3/2 2.0 1.0 1.5 0.000 -0.1684646E+00 0.8770830E-06
NUCLEAR CHARGE= 6.000000
INTEGRAL OF CHARGE DENSITY= 6.000000
SUM OF THE ORBITAL ENERGIES= -21.1985
TOTAL ENERGY= -37.2876
KINETIC ENERGY= 37.3204
NUCLEAR ATTRACTION ENERGY= -87.6464
ELECTRON REPULSION ENERGY= 17.6144
EXCHANGE ENERGY= -4.5760
Carbon (TZ2P)
===========================
A T T A C H E D F I L E S
===========================
CREATE - Data File: /home/lcp/ams2024.105/atomicdata/ADF/ZORA/TZ2P/C
Carbon (TZ2P)
Core Potentials:
file : /tmp/amstmp_ams_kid0.1584528998/t12.rel
===============================
M O D E L P A R A M E T E R S
===============================
DENSITY FUNCTIONAL POTENTIAL (scf)
Hybrid: B1LYP == Not Default ==
SPIN (restricted / unrestr.)
Molecule: Restricted
OTHER ASPECTS
Relativistic Corrections: scalar (ZORA,MAPA)
Nuclear Charge Density Model: Point Charge Nuclei
Core Treatment: Frozen Orbital(s)
Hyperfine or Zeeman Interaction: ---
=====================================
S Y M M E T R Y , E L E C T R O N S
=====================================
Symmetry: ATOM
Irreducible Representations, including subspecies
-------------------------------------------------
S
P:x P:y P:z
D:z2 D:x2-y2 D:xy D:xz D:yz
F:z3 F:z F:xyz F:z2x F:z2y F:x F:y
Configuration of Valence Electrons
==================================
Occupation Numbers
-------------------------------------------------
S 2*2
P 2
D 0
F 0
-------------------------------------------------
Total: 6
Net Charge: 0 (Nuclei minus Electrons)
Preset values for MO occupations will be applied through SCF cycle no. 1000000
Thereafter, the program will assign electrons to MOs that are spatially
similar to the occupied MOs in a "reference" cycle ("KeepOrbitals").
The reference cycle is always the PREVIOUS cycle: it will evolve with
the SCF procedure.
================================
(Slater-type) F U N C T I O N S *** (Basis and Fit) ***
================================
Atom Type 1 (C)
==============
Valence Basis Sets: 10
-----------------------
1 S 7.680000
1 S 5.000000
2 S 1.280000
2 S 2.100000
2 S 4.600000
2 P 0.820000
2 P 1.480000
2 P 2.940000
3 D 2.200000
4 F 3.300000
Charge Fitting Sets (for the computation of the Coulomb Potential): 22
-----------------------------------------------------------------------
1 S 15.360000
2 S 17.530000
2 S 12.070000
2 S 8.310000
2 S 5.730000
3 S 5.780000
3 S 4.220000
3 S 3.080000
3 S 2.250000
3 S 1.640000
2 P 9.880000
2 P 5.800000
3 P 5.050000
3 P 3.230000
3 P 2.060000
3 D 7.200000
3 D 4.400000
3 D 2.690000
3 D 1.640000
4 F 5.400000
4 F 3.550000
5 G 4.500000
BAS: List of all Elementary Cartesian Basis Functions
=====================================================
The numbering in the list below (to the right of the function characteristics) is referred
to in print-outs of MO eigenvectors and Mulliken populations in the BAS representation
(as contrasted to the SFO representation).
Notes:
1. The functions are characterized by a polynomial prefactor (powers of x,y,z and r) and
an exponential decay factor alpha.
2. Since the basis sets are specific for an atom TYPE, the individual functions occur on
all atoms of that type.
3. The word 'Core' in the left margin signals that it is a Core Function (CF) : not a
degree of freedom in the valence set, but only used to ensure orthogonalization of
the other valence basis functions on the frozen Core Orbitals.
(power of) X Y Z R Alpha on Atom
========== ===== ==========
C 1
---------------------------------------------------------------------------
0 0 0 0 7.680 1
0 0 0 0 5.000 2
0 0 0 1 1.280 3
0 0 0 1 2.100 4
0 0 0 1 4.600 5
1 0 0 0 0.820 6
0 1 0 0 0.820 7
0 0 1 0 0.820 8
1 0 0 0 1.480 9
0 1 0 0 1.480 10
0 0 1 0 1.480 11
1 0 0 0 2.940 12
0 1 0 0 2.940 13
0 0 1 0 2.940 14
2 0 0 0 2.200 15
1 1 0 0 2.200 16
1 0 1 0 2.200 17
0 2 0 0 2.200 18
0 1 1 0 2.200 19
0 0 2 0 2.200 20
3 0 0 0 3.300 21
2 1 0 0 3.300 22
2 0 1 0 3.300 23
1 2 0 0 3.300 24
1 1 1 0 3.300 25
1 0 2 0 3.300 26
0 3 0 0 3.300 27
0 2 1 0 3.300 28
0 1 2 0 3.300 29
0 0 3 0 3.300 30
Total number of charge fitting functions (nprimf) 84
Total number of Cartesian basis functions (naos) 30
Total number of Cartesian core functions (ncos) 0
BAS: List of all Elementary Cartesian Basis Functions
=====================================================
The numbering in the list below (to the right of the function characteristics) is referred
to in print-outs of MO eigenvectors and Mulliken populations in the BAS representation
(as contrasted to the SFO representation).
Notes:
1. The functions are characterized by a polynomial prefactor (powers of x,y,z and r) and
an exponential decay factor alpha.
2. Since the basis sets are specific for an atom TYPE, the individual functions occur on
all atoms of that type.
3. The word 'Core' in the left margin signals that it is a Core Function (CF) : not a
degree of freedom in the valence set, but only used to ensure orthogonalization of
the other valence basis functions on the frozen Core Orbitals.
(power of) X Y Z R Alpha on Atom
========== ===== ==========
C 1
---------------------------------------------------------------------------
0 0 0 0 7.680 1
0 0 0 0 5.000 2
0 0 0 1 1.280 3
0 0 0 1 2.100 4
0 0 0 1 4.600 5
1 0 0 0 0.820 6
0 1 0 0 0.820 7
0 0 1 0 0.820 8
1 0 0 0 1.480 9
0 1 0 0 1.480 10
0 0 1 0 1.480 11
1 0 0 0 2.940 12
0 1 0 0 2.940 13
0 0 1 0 2.940 14
2 0 0 0 2.200 15
1 1 0 0 2.200 16
1 0 1 0 2.200 17
0 2 0 0 2.200 18
0 1 1 0 2.200 19
0 0 2 0 2.200 20
3 0 0 0 3.300 21
2 1 0 0 3.300 22
2 0 1 0 3.300 23
1 2 0 0 3.300 24
1 1 1 0 3.300 25
1 0 2 0 3.300 26
0 3 0 0 3.300 27
0 2 1 0 3.300 28
0 1 2 0 3.300 29
0 0 3 0 3.300 30
1
***************************************************************************************************
***********************
* T E C H N I C A L *
***********************
=============================================================
P A R A L L E L I Z A T I O N and V E C T O R I Z A T I O N
=============================================================
Nr of parallel processes: 1
Maximum vector length in NumInt loops: 128
=====================
S C F U P D A T E S
=====================
Max. nr. of cycles: 300
Convergence criterion: 0.0000000100
secondary criterion: 0.0000000100
Mix parameter (when DIIS does not apply): 0.2000000000
Special mix parameter for the first cycle: 1.0000000000
Mixed ADIIS+SDIIS will be used
Max number of expansion vectors: 10
Pure ADIIS when Max([F,P]) is above 0.1000000000
Pure SDIIS when Max([F,P]) is below 0.0010000000
Automatic ElectronSmearing (in case of problematic SCF convergence) disabled
=================
P R E C I S I O N *** (General: NumInt, NeglectFunctionTails, ...) ***
=================
NumInt: Target precision: 12.0000000000
------- Initial precision: 10.0000000000
Min. precision (optimization): 10.0000000000
Neglect Functions: Basis functions: 0.1000000000E-13
------------------ Fit functions: 0.1000000000E-13
===========================
L I N E A R S C A L I N G
===========================
Cut-off radii density fit: 0.1000000000E-97
Overlap cut-off criterion AO matrix elements: 0.1000000000E-97
Cut-offs for Coulomb potential and fitted density:0.1000000000E-97
Cut-off criterion for Coulomb multipole terms: 0.1000000000E-97
Progressive Convergence parameter: 0.000000000
1
***************************************************************************************************
***************************
* C O M P U T A T I O N *
***************************
Number of elements of the density matrix on this node (used, total): 465 465
===========================================
Numerical Integration : Fuzzy Cells (Becke)
===========================================
Becke grid quality: VERYGOOD
Lebedev angular grid order: min: 13 max: 41
Nr. of radial points: min: 72 max: 72
Total nr. of points: 72
Nr. of blocks: 1
Block length: 72
Nr. of dummy points: 0
Test of Precision of the Numerical Integration Grid
===================================================
Integral of the Total Core Density: 0.00000000000000
========================
Density Fitting (zlmFit)
========================
ZlmFit Fit Quality: VERYGOOD
Max L-expansion: min: 0 max: 0
Nr. of radial interpolation points: min: 160 max: 160
======================
RI Hartree-Fock Scheme
======================
Fit Set Quality : NORMAL
Threshold Quality : NORMAL
Integration Quality : NORMAL
Fit Generation Method : AUTO
Response Quality : DEFAULT
Is Range Separated : F
RIHartreeFock Dependency: number of modified vectors: 0
=====
S C F *** ScaSCF ***
=====
CYCLE 1
SCF Error: norm([F,P])= 0.000000000000, max([F,P])= 0.000000000000
orbitals (Q,E):
---------------
S :1...5 ( 2.00 -18.0043) ( 2.00 -4.4778) ( 0.00 -1.9487) ( 0.00 0.6764)
( 0.00 42.5219)
P :1...3 ( 2.00 -4.5000) ( 0.00 -1.9811) ( 0.00 -1.0851)
D :1...1 ( 0.00 -1.9800)
F :1...1 ( 0.00 0.4946)
CYCLE 2
SDIIS (wt 0.000): 1.0000 -0.0000
A-DIIS (wt 1.000): 0.0000 1.0000
DIIS coefficients: 0.0000 1.0000
SCF Error: norm([F,P])= 4.496424093401, max([F,P])= 3.321109441791
orbitals (Q,E):
---------------
S :1...3 ( 2.00 -8.1586) ( 2.00 -0.0759) ( 0.00 0.8123)
P :1...2 ( 2.00 0.1168) ( 0.00 0.6108)
D :1...1 ( 0.00 1.8280)
F :1...1 ( 0.00 4.7385)
CYCLE 3
SDIIS (wt 0.000): 0.1935 0.8065
A-DIIS (wt 1.000): 0.0314 0.9686
DIIS coefficients: 0.0314 0.9686
SCF Error: norm([F,P])= 1.454826333889, max([F,P])= 1.185728578520
orbitals (Q,E):
---------------
S :1...3 ( 2.00 -11.5680) ( 2.00 -1.0658) ( 0.00 0.1101)
P :1...2 ( 2.00 -0.6833) ( 0.00 0.0203)
D :1...1 ( 0.00 0.8324)
F :1...1 ( 0.00 3.5539)
CYCLE 4
SDIIS (wt 0.000): -0.0667 0.2559 0.8108
A-DIIS (wt 1.000): 0.0000 0.1286 0.8714
DIIS coefficients: 0.0000 0.1286 0.8714
SCF Error: norm([F,P])= 0.783878930328, max([F,P])= 0.614443907429
orbitals (Q,E):
---------------
S :1...3 ( 2.00 -10.0309) ( 2.00 -0.4530) ( 0.00 0.4851)
P :1...2 ( 2.00 -0.0787) ( 0.00 0.2601)
D :1...1 ( 0.00 1.4259)
F :1...1 ( 0.00 4.2472)
CYCLE 5
SDIIS (wt 0.000): -0.0158 -0.0665 0.2846 0.7977
A-DIIS (wt 1.000): 0.0000 0.0000 0.0467 0.9533
DIIS coefficients: 0.0000 0.0000 0.0467 0.9533
SCF Error: norm([F,P])= 0.318379547030, max([F,P])= 0.254048298645
orbitals (Q,E):
---------------
S :1...3 ( 2.00 -10.6895) ( 2.00 -0.6851) ( 0.00 0.3434)
P :1...2 ( 2.00 -0.2836) ( 0.00 0.1536)
D :1...1 ( 0.00 1.2025)
F :1...1 ( 0.00 3.9813)
CYCLE 6
SDIIS (wt 0.000): 0.0027 -0.0125 -0.1020 0.3310 0.7808
A-DIIS (wt 1.000): 0.0000 0.0000 0.0000 0.2358 0.7642
DIIS coefficients: 0.0000 0.0000 0.0000 0.2358 0.7642
SCF Error: norm([F,P])= 0.202230459965, max([F,P])= 0.157055184721
orbitals (Q,E):
---------------
S :1...3 ( 2.00 -10.3571) ( 2.00 -0.5522) ( 0.00 0.4260)
P :1...2 ( 2.00 -0.1606) ( 0.00 0.2098)
D :1...1 ( 0.00 1.3319)
F :1...1 ( 0.00 4.1333)
CYCLE 7
SDIIS (wt 0.560): -0.0002 0.0024 0.0048 -0.1236 0.0936 1.0230
A-DIIS (wt 0.440): 0.0000 0.0000 0.0000 0.0000 0.0000 1.0000
DIIS coefficients: -0.0001 0.0013 0.0027 -0.0693 0.0524 1.0129
SCF Error: norm([F,P])= 0.056780104468, max([F,P])= 0.044535976843
orbitals (Q,E):
---------------
S :1...3 ( 2.00 -10.4521) ( 2.00 -0.5870) ( 0.00 0.4046)
P :1...2 ( 2.00 -0.1919) ( 0.00 0.1942)
D :1...1 ( 0.00 1.2981)
F :1...1 ( 0.00 4.0933)
CYCLE 8
SDIIS (wt 0.861): -0.0001 0.0003 0.0063 -0.0124 -0.0726 0.1812 0.8973
A-DIIS (wt 0.139): 0.0000 0.0000 0.0000 0.0000 0.0000 0.0000 1.0000
DIIS coefficients: -0.0001 0.0003 0.0054 -0.0106 -0.0625 0.1560 0.9116
SCF Error: norm([F,P])= 0.019012071573, max([F,P])= 0.014749935413
orbitals (Q,E):
---------------
S :1...3 ( 2.00 -10.4257) ( 2.00 -0.5766) ( 0.00 0.4111)
P :1...2 ( 2.00 -0.1826) ( 0.00 0.1988)
D :1...1 ( 0.00 1.3082)
F :1...1 ( 0.00 4.1051)
CYCLE 9
SDIIS (wt 0.994): 0.0000 0.0000 -0.0002 -0.0010 0.0023 0.0090 0.0905 0.8994
A-DIIS (wt 0.006): 0.0000 0.0000 0.0000 0.0000 0.0000 0.0000 0.0000 1.0000
DIIS coefficients: 0.0000 0.0000 -0.0002 -0.0010 0.0023 0.0090 0.0900 0.9000
SCF Error: norm([F,P])= 0.002056116125, max([F,P])= 0.001591438604
orbitals (Q,E):
---------------
S :1...3 ( 2.00 -10.4283) ( 2.00 -0.5777) ( 0.00 0.4104)
P :1...2 ( 2.00 -0.1835) ( 0.00 0.1983)
D :1...1 ( 0.00 1.3072)
F :1...1 ( 0.00 4.1040)
CYCLE 10
SDIIS (wt 1.000): 0.0000 -0.0000 -0.0000 0.0001 -0.0000 -0.0005 0.0005 0.0126 0.9874
DIIS coefficients: 0.0000 -0.0000 -0.0000 0.0001 -0.0000 -0.0005 0.0005 0.0126 0.9874
SCF Error: norm([F,P])= 0.000014239272, max([F,P])= 0.000011035456
orbitals (Q,E):
---------------
S :1...3 ( 2.00 -10.4283) ( 2.00 -0.5776) ( 0.00 0.4104)
P :1...2 ( 2.00 -0.1835) ( 0.00 0.1983)
D :1...1 ( 0.00 1.3072)
F :1...1 ( 0.00 4.1040)
CYCLE 11
SDIIS (wt 1.000): -0.0000 0.0000 0.0001 0.0009 -0.0219 1.0209
DIIS coefficients: -0.0000 0.0000 0.0001 0.0009 -0.0219 1.0209
SCF Error: norm([F,P])= 0.000000062509, max([F,P])= 0.000000046980
orbitals (Q,E):
---------------
S :1...3 ( 2.00 -10.4283) ( 2.00 -0.5776) ( 0.00 0.4104)
P :1...2 ( 2.00 -0.1835) ( 0.00 0.1983)
D :1...1 ( 0.00 1.3072)
F :1...1 ( 0.00 4.1040)
CYCLE 12
SDIIS (wt 1.000): 0.0000 -0.0000 -0.0013 -0.0339 1.0352
DIIS coefficients: 0.0000 -0.0000 -0.0013 -0.0339 1.0352
SCF Error: norm([F,P])= 0.000000003846, max([F,P])= 0.000000002822
orbitals (Q,E):
---------------
S :1...3 ( 2.00 -10.4283) ( 2.00 -0.5776) ( 0.00 0.4104)
P :1...2 ( 2.00 -0.1835) ( 0.00 0.1983)
D :1...1 ( 0.00 1.3072)
F :1...1 ( 0.00 4.1040)
SCF CONVERGED
CYCLE 13
1
***************************************************************************************************
*******************
* R E S U L T S *
*******************
Hartree-Fock exchange energy: -4.64774837491525
*** Using FIT density in Focky
SDIIS (wt 1.000): 0.0000 0.0002 0.0116 0.9882
DIIS coefficients: 0.0000 0.0002 0.0116 0.9882
SCF Error: norm([F,P])= 0.000000000078, max([F,P])= 0.000000000059
Scaled ZORA Orbital Energies, per Irrep and Spin:
=================================================
Occup E (au) E (eV) Diff (eV) with prev. cycle
----- -------------------- ------ --------------------------
S
1 2.000 -0.10428291909825E+02 -283.768 -2.18E-09
2 2.000 -0.57764735085409E+00 -15.719 -8.43E-10
3 0.000 0.41044290917039E+00 11.169
4 0.000 0.55256126707863E+01 150.360
5 0.000 0.50310506615325E+02 1369.019
P
1 2.000 -0.18350196082825E+00 -4.993 -6.98E-10
2 0.000 0.19831294480387E+00 5.396
3 0.000 0.21091261992801E+01 57.392
D
1 0.000 0.13072441755075E+01 35.572
F
1 0.000 0.41039785862237E+01 111.675
Partially Occupied:
1 P -0.18350196082825E+00
HOMO : 2 S -0.57764735085409E+00
LUMO : 2 P 0.19831294480387E+00
Orbital Energies, all Irreps
========================================
Irrep no. (spin) Occup E (au) E (eV)
---------------------------------------------------------------------------
S 1 2.00 -0.10428291909825E+02 -283.7683
S 2 2.00 -0.57764735085409E+00 -15.7186
P 1 2.00 -0.18350196082825E+00 -4.9933
P 2 0.00 0.19831294480387E+00 5.3964
S 3 0.00 0.41044290917039E+00 11.1687
D 1 0.00 0.13072441755075E+01 35.5719
P 3 0.00 0.21091261992801E+01 57.3922
F 1 0.00 0.41039785862237E+01 111.6749
S 4 0.00 0.55256126707863E+01 150.3596
S 5 0.00 0.50310506615325E+02 1369.0185
All Electron Calculation, thus no Orbital Energies of the Core Orbitals are calculated
=======================================
M U L L I K E N P O P U L A T I O N S
=======================================
The survey below gives for each atom:
a) the total charge (Z minus electrons)
b) the net spin polarization (nr of electrons spin-A minus spin-B)
c) for each spin the atomic electron valence density (integrated) per L-value.
Atom Charge Spin density S P D F
---- ------ ------------ ------ ------ ------ ------
1 C -0.0000 4.0000 2.0000 0.0000 0.0000
Populations of individual BAS functions
----------------------------------------
1 C 0.4823 1.5226 0.9063 1.1496 -0.0608 0.2054 0.2054 0.2054 0.3602 0.3602
0.3602 0.1010 0.1010 0.1010 0.0000 0.0000 0.0000 0.0000 0.0000 0.0000
0.0000 0.0000 0.0000 0.0000 0.0000 0.0000 0.0000 0.0000 0.0000 0.0000
Gross Charges per Atom (Z minus electrons)
==========================================
-0.0000
Net Total: -0.00000000
=======================================================================
Electrostatic potential at the Nuclei due to electrons and other nuclei
=======================================================================
Atom Potential
---- ---------
1) C 14.66020679
JSONified input:
++++++++++++++++
{
"Create": "N m=14.0030740000000 /home/lcp/ams2024.105/atomicdata/ADF/ZORA/TZ2P/N",
"CorePotentials": {
"_1": [],
"_h": "/tmp/amstmp_ams_kid0.1584528998/t12.rel"
},
"xc": {
"hybrid": "B1LYP"
}
}
JSONified input traversal:
++++++++++++++++++++++++++
2 3 , path =
7 0 Create, path = Create
2 2 CorePotentials, path = CorePotentials
3 0 _1, path = CorePotentials%_1
7 0 _h, path = CorePotentials%_h
2 1 xc, path = xc
7 0 hybrid, path = xc%hybrid
dirac file name: /home/lcp/ams2024.105/atomicdata/Dirac/N
**************************************************************************
* DIRAC 2024.105 RunTime: Dec21-2024 15:26:43 ShM Nodes: 1 Procs: 1 *
**************************************************************************
1
NITROGEN ATOM all electron RELATIVISTIC, Point Nuc, A and c
N J RN H ZN XION ANUC CLIGHT
5000 4100.00000000197.36710137 7.00000000 0.00000000 14.003074 0.1370360E+03
PH PHI EPS DEL DELRVR
0.30 0.30 2500.00 0.00001000 0.00001000
IDIRC NC1 NDEBU NPRIN IPUN IRCOR IWCOR
1 300 0 0 0 0 0
XALPHA XLATTER RNUC
0.70000000 0.00000000 0.00000000 Point Charge
XN XL XJ XE XZ XDELL
1.0 0.0 0.5 -5.000 2.000 0.00000
2.0 0.0 0.5 -1.000 2.000 0.00000
2.0 1.0 0.5 -1.000 2.000 0.00000
2.0 1.0 1.5 -1.000 1.000 0.00000
R(1)= 0.1000000E-08 D= 0.1005080E+01 RNUC= 0.0000000E+00
converged at cycle 25 DENSITY AVERAGING 0.3000
MAXIMUM ERROR IN R.V(R) IS 0.97905511E-05
Q,EY,EV,EZ,ESUM,ETOT,RHO 0.700000E+01 -0.796419E+01 -0.840156E+02 -0.127663E+03 -0.300692E+02 -0.538837E+02 0.270066E-14
DIRAC CALCULATION
1 NITROGEN ATOM all electron RELATIVISTIC, Point Nuc, A and c from libtc
EXCHANGE COEFFICIENT= 0.7000000 TAIL CORRECTION= 0. NUCLEAR RADIUS= 0.000E+00
0 ORBITAL N L J ELECTRONS EIGENVALUE DELTA OF EIGENV.
1S1/2 1.0 0.0 0.5 2.000 -0.1403720E+02 0.4993583E-04
2S1/2 2.0 0.0 0.5 2.000 -0.6456810E+00 0.6544571E-05
2P1/2 2.0 1.0 0.5 2.000 -0.2347008E+00 0.5687228E-05
2P3/2 2.0 1.0 1.5 1.000 -0.2339893E+00 0.5679256E-05
NUCLEAR CHARGE= 7.000000
INTEGRAL OF CHARGE DENSITY= 7.000000
SUM OF THE ORBITAL ENERGIES= -30.0692
TOTAL ENERGY= -53.8837
KINETIC ENERGY= 53.9465
NUCLEAR ATTRACTION ENERGY= -127.6627
ELECTRON REPULSION ENERGY= 25.8056
EXCHANGE ENERGY= -5.9731
Nitrogen (TZ2P)
===========================
A T T A C H E D F I L E S
===========================
CREATE - Data File: /home/lcp/ams2024.105/atomicdata/ADF/ZORA/TZ2P/N
Nitrogen (TZ2P)
Core Potentials:
file : /tmp/amstmp_ams_kid0.1584528998/t12.rel
===============================
M O D E L P A R A M E T E R S
===============================
DENSITY FUNCTIONAL POTENTIAL (scf)
Hybrid: B1LYP == Not Default ==
SPIN (restricted / unrestr.)
Molecule: Restricted
OTHER ASPECTS
Relativistic Corrections: scalar (ZORA,MAPA)
Nuclear Charge Density Model: Point Charge Nuclei
Core Treatment: Frozen Orbital(s)
Hyperfine or Zeeman Interaction: ---
=====================================
S Y M M E T R Y , E L E C T R O N S
=====================================
Symmetry: ATOM
Irreducible Representations, including subspecies
-------------------------------------------------
S
P:x P:y P:z
D:z2 D:x2-y2 D:xy D:xz D:yz
F:z3 F:z F:xyz F:z2x F:z2y F:x F:y
Symmetry is NOT used when fitting density
Configuration of Valence Electrons
==================================
Occupation Numbers
-------------------------------------------------
S 2*2
P 3
D 0
F 0
-------------------------------------------------
Total: 7
Net Charge: 0 (Nuclei minus Electrons)
Preset values for MO occupations will be applied through SCF cycle no. 1000000
Thereafter, the program will assign electrons to MOs that are spatially
similar to the occupied MOs in a "reference" cycle ("KeepOrbitals").
The reference cycle is always the PREVIOUS cycle: it will evolve with
the SCF procedure.
================================
(Slater-type) F U N C T I O N S *** (Basis and Fit) ***
================================
Atom Type 1 (N)
==============
Valence Basis Sets: 10
-----------------------
1 S 8.740000
1 S 5.900000
2 S 5.150000
2 S 2.500000
2 S 1.500000
2 P 3.680000
2 P 1.880000
2 P 1.000000
3 D 2.200000
4 F 3.300000
Charge Fitting Sets (for the computation of the Coulomb Potential): 22
-----------------------------------------------------------------------
1 S 17.480000
2 S 20.150000
2 S 13.990000
2 S 9.710000
2 S 6.740000
3 S 6.860000
3 S 5.040000
3 S 3.700000
3 S 2.720000
3 S 2.000000
2 P 11.320000
2 P 6.730000
3 P 5.920000
3 P 3.820000
3 P 2.460000
3 D 8.100000
3 D 5.080000
3 D 3.190000
3 D 2.000000
4 F 5.800000
4 F 3.600000
5 G 4.500000
BAS: List of all Elementary Cartesian Basis Functions
=====================================================
The numbering in the list below (to the right of the function characteristics) is referred
to in print-outs of MO eigenvectors and Mulliken populations in the BAS representation
(as contrasted to the SFO representation).
Notes:
1. The functions are characterized by a polynomial prefactor (powers of x,y,z and r) and
an exponential decay factor alpha.
2. Since the basis sets are specific for an atom TYPE, the individual functions occur on
all atoms of that type.
3. The word 'Core' in the left margin signals that it is a Core Function (CF) : not a
degree of freedom in the valence set, but only used to ensure orthogonalization of
the other valence basis functions on the frozen Core Orbitals.
(power of) X Y Z R Alpha on Atom
========== ===== ==========
N 1
---------------------------------------------------------------------------
0 0 0 0 8.740 1
0 0 0 0 5.900 2
0 0 0 1 5.150 3
0 0 0 1 2.500 4
0 0 0 1 1.500 5
1 0 0 0 3.680 6
0 1 0 0 3.680 7
0 0 1 0 3.680 8
1 0 0 0 1.880 9
0 1 0 0 1.880 10
0 0 1 0 1.880 11
1 0 0 0 1.000 12
0 1 0 0 1.000 13
0 0 1 0 1.000 14
2 0 0 0 2.200 15
1 1 0 0 2.200 16
1 0 1 0 2.200 17
0 2 0 0 2.200 18
0 1 1 0 2.200 19
0 0 2 0 2.200 20
3 0 0 0 3.300 21
2 1 0 0 3.300 22
2 0 1 0 3.300 23
1 2 0 0 3.300 24
1 1 1 0 3.300 25
1 0 2 0 3.300 26
0 3 0 0 3.300 27
0 2 1 0 3.300 28
0 1 2 0 3.300 29
0 0 3 0 3.300 30
Total number of charge fitting functions (nprimf) 84
Total number of Cartesian basis functions (naos) 30
Total number of Cartesian core functions (ncos) 0
BAS: List of all Elementary Cartesian Basis Functions
=====================================================
The numbering in the list below (to the right of the function characteristics) is referred
to in print-outs of MO eigenvectors and Mulliken populations in the BAS representation
(as contrasted to the SFO representation).
Notes:
1. The functions are characterized by a polynomial prefactor (powers of x,y,z and r) and
an exponential decay factor alpha.
2. Since the basis sets are specific for an atom TYPE, the individual functions occur on
all atoms of that type.
3. The word 'Core' in the left margin signals that it is a Core Function (CF) : not a
degree of freedom in the valence set, but only used to ensure orthogonalization of
the other valence basis functions on the frozen Core Orbitals.
(power of) X Y Z R Alpha on Atom
========== ===== ==========
N 1
---------------------------------------------------------------------------
0 0 0 0 8.740 1
0 0 0 0 5.900 2
0 0 0 1 5.150 3
0 0 0 1 2.500 4
0 0 0 1 1.500 5
1 0 0 0 3.680 6
0 1 0 0 3.680 7
0 0 1 0 3.680 8
1 0 0 0 1.880 9
0 1 0 0 1.880 10
0 0 1 0 1.880 11
1 0 0 0 1.000 12
0 1 0 0 1.000 13
0 0 1 0 1.000 14
2 0 0 0 2.200 15
1 1 0 0 2.200 16
1 0 1 0 2.200 17
0 2 0 0 2.200 18
0 1 1 0 2.200 19
0 0 2 0 2.200 20
3 0 0 0 3.300 21
2 1 0 0 3.300 22
2 0 1 0 3.300 23
1 2 0 0 3.300 24
1 1 1 0 3.300 25
1 0 2 0 3.300 26
0 3 0 0 3.300 27
0 2 1 0 3.300 28
0 1 2 0 3.300 29
0 0 3 0 3.300 30
1
***************************************************************************************************
***********************
* T E C H N I C A L *
***********************
=============================================================
P A R A L L E L I Z A T I O N and V E C T O R I Z A T I O N
=============================================================
Nr of parallel processes: 1
Maximum vector length in NumInt loops: 128
=====================
S C F U P D A T E S
=====================
Max. nr. of cycles: 300
Convergence criterion: 0.0000000100
secondary criterion: 0.0000000100
Mix parameter (when DIIS does not apply): 0.2000000000
Special mix parameter for the first cycle: 1.0000000000
Mixed ADIIS+SDIIS will be used
Max number of expansion vectors: 10
Pure ADIIS when Max([F,P]) is above 0.1000000000
Pure SDIIS when Max([F,P]) is below 0.0010000000
Automatic ElectronSmearing (in case of problematic SCF convergence) disabled
=================
P R E C I S I O N *** (General: NumInt, NeglectFunctionTails, ...) ***
=================
NumInt: Target precision: 12.0000000000
------- Initial precision: 10.0000000000
Min. precision (optimization): 10.0000000000
Neglect Functions: Basis functions: 0.1000000000E-13
------------------ Fit functions: 0.1000000000E-13
===========================
L I N E A R S C A L I N G
===========================
Cut-off radii density fit: 0.1000000000E-97
Overlap cut-off criterion AO matrix elements: 0.1000000000E-97
Cut-offs for Coulomb potential and fitted density:0.1000000000E-97
Cut-off criterion for Coulomb multipole terms: 0.1000000000E-97
Progressive Convergence parameter: 0.000000000
1
***************************************************************************************************
***************************
* C O M P U T A T I O N *
***************************
Number of elements of the density matrix on this node (used, total): 465 465
===========================================
Numerical Integration : Fuzzy Cells (Becke)
===========================================
Becke grid quality: VERYGOOD
Lebedev angular grid order: min: 13 max: 41
Nr. of radial points: min: 72 max: 72
Total nr. of points: 72
Nr. of blocks: 1
Block length: 72
Nr. of dummy points: 0
Test of Precision of the Numerical Integration Grid
===================================================
Integral of the Total Core Density: 0.00000000000000
========================
Density Fitting (zlmFit)
========================
ZlmFit Fit Quality: VERYGOOD
Max L-expansion: min: 0 max: 0
Nr. of radial interpolation points: min: 160 max: 160
======================
RI Hartree-Fock Scheme
======================
Fit Set Quality : NORMAL
Threshold Quality : NORMAL
Integration Quality : NORMAL
Fit Generation Method : AUTO
Response Quality : DEFAULT
Is Range Separated : F
RIHartreeFock Dependency: number of modified vectors: 0
=====
S C F *** ScaSCF ***
=====
CYCLE 1
SCF Error: norm([F,P])= 0.000000000000, max([F,P])= 0.000000000000
orbitals (Q,E):
---------------
S :1...5 ( 2.00 -24.5085) ( 2.00 -6.1038) ( 0.00 -2.6609) ( 0.00 0.7130)
( 0.00 53.9524)
P :1...3 ( 3.00 -6.1221) ( 0.00 -2.6449) ( 0.00 -1.4094)
D :1...1 ( 0.00 -2.7133)
F :1...1 ( 0.00 -0.3303)
CYCLE 2
SDIIS (wt 0.000): 1.0000 -0.0000
A-DIIS (wt 1.000): 0.0000 1.0000
DIIS coefficients: 0.0000 1.0000
SCF Error: norm([F,P])= 6.482023727332, max([F,P])= 4.219914150240
orbitals (Q,E):
---------------
S :1...3 ( 2.00 -11.2823) ( 2.00 -0.0624) ( 0.00 1.1502)
P :1...2 ( 3.00 0.1838) ( 0.00 0.9751)
D :1...1 ( 0.00 1.8815)
F :1...1 ( 0.00 4.8103)
CYCLE 3
SDIIS (wt 0.000): 0.2053 0.7947
A-DIIS (wt 1.000): 0.1659 0.8341
DIIS coefficients: 0.1659 0.8341
SCF Error: norm([F,P])= 2.328653682764, max([F,P])= 1.833576691648
orbitals (Q,E):
---------------
S :1...3 ( 2.00 -15.7603) ( 2.00 -1.3619) ( 0.00 0.2026)
P :1...2 ( 3.00 -0.8645) ( 0.00 0.0835)
D :1...1 ( 0.00 0.8250)
F :1...1 ( 0.00 3.5321)
CYCLE 4
SDIIS (wt 0.000): -0.0688 0.2165 0.8523
A-DIIS (wt 1.000): 0.0000 0.0521 0.9479
DIIS coefficients: 0.0000 0.0521 0.9479
SCF Error: norm([F,P])= 1.059920232504, max([F,P])= 0.682442868369
orbitals (Q,E):
---------------
S :1...3 ( 2.00 -13.9053) ( 2.00 -0.5430) ( 0.00 0.7045)
P :1...2 ( 3.00 -0.0687) ( 0.00 0.4457)
D :1...1 ( 0.00 1.4925)
F :1...1 ( 0.00 4.3247)
CYCLE 5
SDIIS (wt 0.000): -0.0231 -0.0834 0.4199 0.6866
A-DIIS (wt 1.000): 0.0000 0.0000 0.3540 0.6460
DIIS coefficients: 0.0000 0.0000 0.3540 0.6460
SCF Error: norm([F,P])= 0.725526682565, max([F,P])= 0.496544780589
orbitals (Q,E):
---------------
S :1...3 ( 2.00 -14.7123) ( 2.00 -0.8424) ( 0.00 0.5191)
P :1...2 ( 3.00 -0.3301) ( 0.00 0.2875)
D :1...1 ( 0.00 1.2584)
F :1...1 ( 0.00 4.0424)
CYCLE 6
SDIIS (wt 0.127): 0.0022 -0.0072 -0.0564 0.1329 0.9285
A-DIIS (wt 0.873): 0.0000 0.0000 0.0000 0.0000 1.0000
DIIS coefficients: 0.0003 -0.0009 -0.0071 0.0168 0.9909
SCF Error: norm([F,P])= 0.139776449787, max([F,P])= 0.087455425100
orbitals (Q,E):
---------------
S :1...3 ( 2.00 -14.4764) ( 2.00 -0.7322) ( 0.00 0.5892)
P :1...2 ( 3.00 -0.2289) ( 0.00 0.3401)
D :1...1 ( 0.00 1.3493)
F :1...1 ( 0.00 4.1501)
CYCLE 7
SDIIS (wt 0.230): -0.0005 0.0037 0.0421 -0.1450 -0.0368 1.1366
A-DIIS (wt 0.770): 0.0000 0.0000 0.0000 0.0000 0.3810 0.6190
DIIS coefficients: -0.0001 0.0008 0.0097 -0.0333 0.2851 0.7378
SCF Error: norm([F,P])= 0.116340110658, max([F,P])= 0.077272525896
orbitals (Q,E):
---------------
S :1...3 ( 2.00 -14.5964) ( 2.00 -0.7799) ( 0.00 0.5604)
P :1...2 ( 3.00 -0.2727) ( 0.00 0.3176)
D :1...1 ( 0.00 1.3120)
F :1...1 ( 0.00 4.1054)
CYCLE 8
SDIIS (wt 0.929): -0.0001 0.0005 0.0026 -0.0116 -0.0027 0.1662 0.8451
A-DIIS (wt 0.071): 0.0000 0.0000 0.0000 0.0000 0.0000 0.0000 1.0000
DIIS coefficients: -0.0001 0.0004 0.0024 -0.0108 -0.0025 0.1544 0.8561
SCF Error: norm([F,P])= 0.011895024690, max([F,P])= 0.008037131831
orbitals (Q,E):
---------------
S :1...3 ( 2.00 -14.5843) ( 2.00 -0.7751) ( 0.00 0.5633)
P :1...2 ( 3.00 -0.2684) ( 0.00 0.3198)
D :1...1 ( 0.00 1.3157)
F :1...1 ( 0.00 4.1099)
CYCLE 9
SDIIS (wt 1.000): 0.0000 -0.0000 -0.0000 0.0004 0.0001 -0.0085 -0.0031 1.0112
DIIS coefficients: 0.0000 -0.0000 -0.0000 0.0004 0.0001 -0.0085 -0.0031 1.0112
SCF Error: norm([F,P])= 0.000694492140, max([F,P])= 0.000462440889
orbitals (Q,E):
---------------
S :1...3 ( 2.00 -14.5849) ( 2.00 -0.7754) ( 0.00 0.5632)
P :1...2 ( 3.00 -0.2686) ( 0.00 0.3197)
D :1...1 ( 0.00 1.3155)
F :1...1 ( 0.00 4.1096)
CYCLE 10
SDIIS (wt 1.000): -0.0000 0.0000 -0.0000 -0.0000 -0.0001 -0.0000 0.0079 0.9922
DIIS coefficients: -0.0000 0.0000 -0.0000 -0.0000 -0.0001 -0.0000 0.0079 0.9922
SCF Error: norm([F,P])= 0.000001984624, max([F,P])= 0.000001331906
orbitals (Q,E):
---------------
S :1...3 ( 2.00 -14.5849) ( 2.00 -0.7754) ( 0.00 0.5632)
P :1...2 ( 3.00 -0.2686) ( 0.00 0.3197)
D :1...1 ( 0.00 1.3155)
F :1...1 ( 0.00 4.1096)
CYCLE 11
SDIIS (wt 1.000): -0.0000 -0.0000 0.0000 0.0000 -0.0000 -0.0006 -0.0429 1.0435
DIIS coefficients: -0.0000 -0.0000 0.0000 0.0000 -0.0000 -0.0006 -0.0429 1.0435
SCF Error: norm([F,P])= 0.000000055326, max([F,P])= 0.000000038253
orbitals (Q,E):
---------------
S :1...3 ( 2.00 -14.5849) ( 2.00 -0.7754) ( 0.00 0.5632)
P :1...2 ( 3.00 -0.2686) ( 0.00 0.3197)
D :1...1 ( 0.00 1.3155)
F :1...1 ( 0.00 4.1096)
CYCLE 12
SDIIS (wt 1.000): 0.0000 -0.0001 -0.0136 1.0137
DIIS coefficients: 0.0000 -0.0001 -0.0136 1.0137
SCF Error: norm([F,P])= 0.000000000796, max([F,P])= 0.000000000527
orbitals (Q,E):
---------------
S :1...3 ( 2.00 -14.5849) ( 2.00 -0.7754) ( 0.00 0.5632)
P :1...2 ( 3.00 -0.2686) ( 0.00 0.3197)
D :1...1 ( 0.00 1.3155)
F :1...1 ( 0.00 4.1096)
SCF CONVERGED
CYCLE 13
1
***************************************************************************************************
*******************
* R E S U L T S *
*******************
Hartree-Fock exchange energy: -5.97342556993341
*** Using FIT density in Focky
SDIIS (wt 1.000): -0.0000 -0.0009 0.0923 0.9086
DIIS coefficients: -0.0000 -0.0009 0.0923 0.9086
SCF Error: norm([F,P])= 0.000000000027, max([F,P])= 0.000000000016
Scaled ZORA Orbital Energies, per Irrep and Spin:
=================================================
Occup E (au) E (eV) Diff (eV) with prev. cycle
----- -------------------- ------ --------------------------
S
1 2.000 -0.14584939362765E+02 -396.876 5.50E-10
2 2.000 -0.77539945538550E+00 -21.100 3.20E-10
3 0.000 0.56316539396775E+00 15.325
4 0.000 0.70139892758935E+01 190.860
5 0.000 0.63960920492301E+02 1740.465
P
1 3.000 -0.26861950408838E+00 -7.310 2.89E-10
2 0.000 0.31967195118933E+00 8.699
3 0.000 0.33989487290081E+01 92.490
D
1 0.000 0.13155348474804E+01 35.798
F
1 0.000 0.41096239417706E+01 111.829
Partially Occupied:
1 P -0.26861950408838E+00
HOMO : 2 S -0.77539945538550E+00
LUMO : 2 P 0.31967195118933E+00
Orbital Energies, all Irreps
========================================
Irrep no. (spin) Occup E (au) E (eV)
---------------------------------------------------------------------------
S 1 2.00 -0.14584939362765E+02 -396.8764
S 2 2.00 -0.77539945538550E+00 -21.0997
P 1 3.00 -0.26861950408838E+00 -7.3095
P 2 0.00 0.31967195118933E+00 8.6987
S 3 0.00 0.56316539396775E+00 15.3245
D 1 0.00 0.13155348474804E+01 35.7975
P 3 0.00 0.33989487290081E+01 92.4901
F 1 0.00 0.41096239417706E+01 111.8286
S 4 0.00 0.70139892758935E+01 190.8604
S 5 0.00 0.63960920492301E+02 1740.4652
All Electron Calculation, thus no Orbital Energies of the Core Orbitals are calculated
=======================================
M U L L I K E N P O P U L A T I O N S
=======================================
The survey below gives for each atom:
a) the total charge (Z minus electrons)
b) the net spin polarization (nr of electrons spin-A minus spin-B)
c) for each spin the atomic electron valence density (integrated) per L-value.
Atom Charge Spin density S P D F
---- ------ ------------ ------ ------ ------ ------
1 N -0.0000 4.0000 3.0000 0.0000 0.0000
Populations of individual BAS functions
----------------------------------------
1 N 0.5282 1.4644 -0.0510 1.1836 0.8748 0.1388 0.1388 0.1388 0.5428 0.5428
0.5428 0.3184 0.3184 0.3184 0.0000 0.0000 0.0000 0.0000 0.0000 0.0000
0.0000 0.0000 0.0000 0.0000 0.0000 0.0000 0.0000 0.0000 0.0000 0.0000
Gross Charges per Atom (Z minus electrons)
==========================================
-0.0000
Net Total: -0.00000000
=======================================================================
Electrostatic potential at the Nuclei due to electrons and other nuclei
=======================================================================
Atom Potential
---- ---------
1) N 18.28697433
JSONified input:
++++++++++++++++
{
"Create": "H m=1.00782500000000 /home/lcp/ams2024.105/atomicdata/ADF/ZORA/TZ2P/H",
"CorePotentials": {
"_1": [],
"_h": "/tmp/amstmp_ams_kid0.1584528998/t12.rel"
},
"xc": {
"hybrid": "B1LYP"
}
}
JSONified input traversal:
++++++++++++++++++++++++++
2 3 , path =
7 0 Create, path = Create
2 2 CorePotentials, path = CorePotentials
3 0 _1, path = CorePotentials%_1
7 0 _h, path = CorePotentials%_h
2 1 xc, path = xc
7 0 hybrid, path = xc%hybrid
dirac file name: /home/lcp/ams2024.105/atomicdata/Dirac/H
**************************************************************************
* DIRAC 2024.105 RunTime: Dec21-2024 15:26:45 ShM Nodes: 1 Procs: 1 *
**************************************************************************
1
HYDROGEN ATOM RELATIVISTIC, Point Nuc, A and c from libtc
N J RN H ZN XION ANUC CLIGHT
5000 1100.00000000197.36710137 1.00000000 0.00000000 1.007825 0.1370360E+03
PH PHI EPS DEL DELRVR
0.30 0.30 2500.00 0.00001000 0.00001000
IDIRC NC1 NDEBU NPRIN IPUN IRCOR IWCOR
1 300 0 0 0 0 0
XALPHA XLATTER RNUC
0.70000000 0.00000000 0.00000000 Point Charge
XN XL XJ XE XZ XDELL
1.0 0.0 0.5 -1.000 1.000 0.00000
R(1)= 0.1000000E-08 D= 0.1005080E+01 RNUC= 0.0000000E+00
converged at cycle 32 DENSITY AVERAGING 0.2400
MAXIMUM ERROR IN R.V(R) IS 0.79874357E-05
Q,EY,EV,EZ,ESUM,ETOT,RHO 0.100000E+01 -0.266614E+00 -0.619969E+00 -0.910779E+00 -0.203940E+00 -0.415998E+00 0.337036E-17
DIRAC CALCULATION
1 HYDROGEN ATOM RELATIVISTIC, Point Nuc, A and c from libtc
EXCHANGE COEFFICIENT= 0.7000000 TAIL CORRECTION= 0. NUCLEAR RADIUS= 0.000E+00
0 ORBITAL N L J ELECTRONS EIGENVALUE DELTA OF EIGENV.
1S1/2 1.0 0.0 0.5 1.000 -0.2039397E+00 0.2720093E-06
NUCLEAR CHARGE= 1.000000
INTEGRAL OF CHARGE DENSITY= 1.000000
SUM OF THE ORBITAL ENERGIES= -0.2039
TOTAL ENERGY= -0.4160
KINETIC ENERGY= 0.4160
NUCLEAR ATTRACTION ENERGY= -0.9108
ELECTRON REPULSION ENERGY= 0.2787
EXCHANGE ENERGY= -0.2000
Hydrogen (TZ2P)
===========================
A T T A C H E D F I L E S
===========================
CREATE - Data File: /home/lcp/ams2024.105/atomicdata/ADF/ZORA/TZ2P/H
Hydrogen (TZ2P)
Core Potentials:
file : /tmp/amstmp_ams_kid0.1584528998/t12.rel
===============================
M O D E L P A R A M E T E R S
===============================
DENSITY FUNCTIONAL POTENTIAL (scf)
Hybrid: B1LYP == Not Default ==
SPIN (restricted / unrestr.)
Molecule: Restricted
OTHER ASPECTS
Relativistic Corrections: scalar (ZORA,MAPA)
Nuclear Charge Density Model: Point Charge Nuclei
Core Treatment: Frozen Orbital(s)
Hyperfine or Zeeman Interaction: ---
=====================================
S Y M M E T R Y , E L E C T R O N S
=====================================
Symmetry: ATOM
Irreducible Representations, including subspecies
-------------------------------------------------
S
P:x P:y P:z
D:z2 D:x2-y2 D:xy D:xz D:yz
F:z3 F:z F:xyz F:z2x F:z2y F:x F:y
Symmetry is NOT used when fitting density
Configuration of Valence Electrons
==================================
Occupation Numbers
-------------------------------------------------
S 1
P 0
D 0
F 0
-------------------------------------------------
Total: 1
Net Charge: 0 (Nuclei minus Electrons)
Preset values for MO occupations will be applied through SCF cycle no. 1000000
Thereafter, the program will assign electrons to MOs that are spatially
similar to the occupied MOs in a "reference" cycle ("KeepOrbitals").
The reference cycle is always the PREVIOUS cycle: it will evolve with
the SCF procedure.
================================
(Slater-type) F U N C T I O N S *** (Basis and Fit) ***
================================
Atom Type 1 (H)
==============
Valence Basis Sets: 5
-----------------------
1 S 0.690000
1 S 0.920000
1 S 1.580000
2 P 1.250000
3 D 2.500000
Charge Fitting Sets (for the computation of the Coulomb Potential): 11
-----------------------------------------------------------------------
1 S 3.160000
1 S 2.090000
1 S 1.380000
2 S 1.500000
2 P 4.000000
2 P 2.650000
2 P 1.750000
3 D 4.000000
3 D 2.500000
4 F 3.000000
5 G 4.000000
BAS: List of all Elementary Cartesian Basis Functions
=====================================================
The numbering in the list below (to the right of the function characteristics) is referred
to in print-outs of MO eigenvectors and Mulliken populations in the BAS representation
(as contrasted to the SFO representation).
Notes:
1. The functions are characterized by a polynomial prefactor (powers of x,y,z and r) and
an exponential decay factor alpha.
2. Since the basis sets are specific for an atom TYPE, the individual functions occur on
all atoms of that type.
3. The word 'Core' in the left margin signals that it is a Core Function (CF) : not a
degree of freedom in the valence set, but only used to ensure orthogonalization of
the other valence basis functions on the frozen Core Orbitals.
(power of) X Y Z R Alpha on Atom
========== ===== ==========
H 1
---------------------------------------------------------------------------
0 0 0 0 0.690 1
0 0 0 0 0.920 2
0 0 0 0 1.580 3
1 0 0 0 1.250 4
0 1 0 0 1.250 5
0 0 1 0 1.250 6
2 0 0 0 2.500 7
1 1 0 0 2.500 8
1 0 1 0 2.500 9
0 2 0 0 2.500 10
0 1 1 0 2.500 11
0 0 2 0 2.500 12
Total number of charge fitting functions (nprimf) 50
Total number of Cartesian basis functions (naos) 12
Total number of Cartesian core functions (ncos) 0
BAS: List of all Elementary Cartesian Basis Functions
=====================================================
The numbering in the list below (to the right of the function characteristics) is referred
to in print-outs of MO eigenvectors and Mulliken populations in the BAS representation
(as contrasted to the SFO representation).
Notes:
1. The functions are characterized by a polynomial prefactor (powers of x,y,z and r) and
an exponential decay factor alpha.
2. Since the basis sets are specific for an atom TYPE, the individual functions occur on
all atoms of that type.
3. The word 'Core' in the left margin signals that it is a Core Function (CF) : not a
degree of freedom in the valence set, but only used to ensure orthogonalization of
the other valence basis functions on the frozen Core Orbitals.
(power of) X Y Z R Alpha on Atom
========== ===== ==========
H 1
---------------------------------------------------------------------------
0 0 0 0 0.690 1
0 0 0 0 0.920 2
0 0 0 0 1.580 3
1 0 0 0 1.250 4
0 1 0 0 1.250 5
0 0 1 0 1.250 6
2 0 0 0 2.500 7
1 1 0 0 2.500 8
1 0 1 0 2.500 9
0 2 0 0 2.500 10
0 1 1 0 2.500 11
0 0 2 0 2.500 12
1
***************************************************************************************************
***********************
* T E C H N I C A L *
***********************
=============================================================
P A R A L L E L I Z A T I O N and V E C T O R I Z A T I O N
=============================================================
Nr of parallel processes: 1
Maximum vector length in NumInt loops: 128
=====================
S C F U P D A T E S
=====================
Max. nr. of cycles: 300
Convergence criterion: 0.0000000100
secondary criterion: 0.0000000100
Mix parameter (when DIIS does not apply): 0.2000000000
Special mix parameter for the first cycle: 1.0000000000
Mixed ADIIS+SDIIS will be used
Max number of expansion vectors: 10
Pure ADIIS when Max([F,P]) is above 0.1000000000
Pure SDIIS when Max([F,P]) is below 0.0010000000
Automatic ElectronSmearing (in case of problematic SCF convergence) disabled
=================
P R E C I S I O N *** (General: NumInt, NeglectFunctionTails, ...) ***
=================
NumInt: Target precision: 12.0000000000
------- Initial precision: 10.0000000000
Min. precision (optimization): 10.0000000000
Neglect Functions: Basis functions: 0.1000000000E-13
------------------ Fit functions: 0.1000000000E-13
===========================
L I N E A R S C A L I N G
===========================
Cut-off radii density fit: 0.1000000000E-97
Overlap cut-off criterion AO matrix elements: 0.1000000000E-97
Cut-offs for Coulomb potential and fitted density:0.1000000000E-97
Cut-off criterion for Coulomb multipole terms: 0.1000000000E-97
Progressive Convergence parameter: 0.000000000
1
***************************************************************************************************
***************************
* C O M P U T A T I O N *
***************************
Number of elements of the density matrix on this node (used, total): 78 78
===========================================
Numerical Integration : Fuzzy Cells (Becke)
===========================================
Becke grid quality: VERYGOOD
Lebedev angular grid order: min: 13 max: 41
Nr. of radial points: min: 64 max: 64
Total nr. of points: 64
Nr. of blocks: 1
Block length: 64
Nr. of dummy points: 0
Test of Precision of the Numerical Integration Grid
===================================================
Integral of the Total Core Density: 0.00000000000000
========================
Density Fitting (zlmFit)
========================
ZlmFit Fit Quality: VERYGOOD
Max L-expansion: min: 0 max: 0
Nr. of radial interpolation points: min: 130 max: 130
======================
RI Hartree-Fock Scheme
======================
Fit Set Quality : NORMAL
Threshold Quality : NORMAL
Integration Quality : NORMAL
Fit Generation Method : AUTO
Response Quality : DEFAULT
Is Range Separated : F
RIHartreeFock Dependency: number of modified vectors: 0
=====
S C F *** ScaSCF ***
=====
CYCLE 1
SCF Error: norm([F,P])= 0.000000000000, max([F,P])= 0.000000000000
orbitals (Q,E):
---------------
S :1...3 ( 1.00 -0.5000) ( 0.00 -0.0900) ( 0.00 1.2936)
P :1...1 ( 0.00 0.1562)
D :1...1 ( 0.00 2.2914)
CYCLE 2
SCF Error: norm([F,P])= 0.043218908699, max([F,P])= 0.042509686941
orbitals (Q,E):
---------------
S :1...2 ( 1.00 -0.2224) ( 0.00 0.1195)
P :1...1 ( 0.00 0.4640)
D :1...1 ( 0.00 2.6568)
CYCLE 3
SDIIS (wt 0.000): 0.1459 0.8541
A-DIIS (wt 1.000): 0.0000 1.0000
DIIS coefficients: 0.0000 1.0000
SCF Error: norm([F,P])= 0.008202514227, max([F,P])= 0.007653957503
orbitals (Q,E):
---------------
S :1...2 ( 1.00 -0.2455) ( 0.00 0.1078)
P :1...1 ( 0.00 0.4437)
D :1...1 ( 0.00 2.6290)
CYCLE 4
SDIIS (wt 1.000): 0.1126 0.8874
A-DIIS (wt 0.000): 0.0000 1.0000
DIIS coefficients: 0.1125 0.8875
SCF Error: norm([F,P])= 0.001052339461, max([F,P])= 0.001032025382
orbitals (Q,E):
---------------
S :1...2 ( 1.00 -0.2428) ( 0.00 0.1091)
P :1...1 ( 0.00 0.4461)
D :1...1 ( 0.00 2.6324)
CYCLE 5
SDIIS (wt 1.000): 0.0244 0.9756
DIIS coefficients: 0.0244 0.9756
SCF Error: norm([F,P])= 0.000027867093, max([F,P])= 0.000023904978
orbitals (Q,E):
---------------
S :1...2 ( 1.00 -0.2429) ( 0.00 0.1090)
P :1...1 ( 0.00 0.4461)
D :1...1 ( 0.00 2.6324)
CYCLE 6
SDIIS (wt 1.000): -0.0518 1.0518
DIIS coefficients: -0.0518 1.0518
SCF Error: norm([F,P])= 0.000001372443, max([F,P])= 0.000001157280
orbitals (Q,E):
---------------
S :1...2 ( 1.00 -0.2429) ( 0.00 0.1090)
P :1...1 ( 0.00 0.4461)
D :1...1 ( 0.00 2.6323)
CYCLE 7
SDIIS (wt 1.000): -0.0056 1.0056
DIIS coefficients: -0.0056 1.0056
SCF Error: norm([F,P])= 0.000000007613, max([F,P])= 0.000000006736
orbitals (Q,E):
---------------
S :1...2 ( 1.00 -0.2429) ( 0.00 0.1090)
P :1...1 ( 0.00 0.4461)
D :1...1 ( 0.00 2.6323)
SCF CONVERGED
CYCLE 8
1
***************************************************************************************************
*******************
* R E S U L T S *
*******************
Hartree-Fock exchange energy: -0.141062729815148
*** Using FIT density in Focky
SDIIS (wt 1.000): 0.0158 0.9842
DIIS coefficients: 0.0158 0.9842
SCF Error: norm([F,P])= 0.000000000122, max([F,P])= 0.000000000108
Scaled ZORA Orbital Energies, per Irrep and Spin:
=================================================
Occup E (au) E (eV) Diff (eV) with prev. cycle
----- -------------------- ------ --------------------------
S
1 1.000 -0.24286059780459E+00 -6.609 7.71E-09
2 0.000 0.10902342165492E+00 2.967
3 0.000 0.15785631886029E+01 42.955
P
1 0.000 0.44609440813127E+00 12.139
D
1 0.000 0.26323497592125E+01 71.630
Partially Occupied:
1 S -0.24286059780459E+00
LUMO : 2 S 0.10902342165492E+00
Orbital Energies, all Irreps
========================================
Irrep no. (spin) Occup E (au) E (eV)
---------------------------------------------------------------------------
S 1 1.00 -0.24286059780459E+00 -6.6086
S 2 0.00 0.10902342165492E+00 2.9667
P 1 0.00 0.44609440813127E+00 12.1388
S 3 0.00 0.15785631886029E+01 42.9549
D 1 0.00 0.26323497592125E+01 71.6299
All Electron Calculation, thus no Orbital Energies of the Core Orbitals are calculated
=======================================
M U L L I K E N P O P U L A T I O N S
=======================================
The survey below gives for each atom:
a) the total charge (Z minus electrons)
b) the net spin polarization (nr of electrons spin-A minus spin-B)
c) for each spin the atomic electron valence density (integrated) per L-value.
Atom Charge Spin density S P D F
---- ------ ------------ ------ ------ ------ ------
1 H -0.0000 1.0000 0.0000 0.0000 0.0000
Populations of individual BAS functions
----------------------------------------
1 H 0.3199 0.5637 0.1165 0.0000 0.0000 0.0000 0.0000 0.0000 0.0000 0.0000
0.0000 0.0000
Gross Charges per Atom (Z minus electrons)
==========================================
-0.0000
Net Total: -0.00000000
=======================================================================
Electrostatic potential at the Nuclei due to electrons and other nuclei
=======================================================================
Atom Potential
---- ---------
1) H 0.92331989
JSONified input:
++++++++++++++++
{
"Create": "O m=15.9949140000000 /home/lcp/ams2024.105/atomicdata/ADF/ZORA/TZ2P/O",
"CorePotentials": {
"_1": [],
"_h": "/tmp/amstmp_ams_kid0.1584528998/t12.rel"
},
"xc": {
"hybrid": "B1LYP"
}
}
JSONified input traversal:
++++++++++++++++++++++++++
2 3 , path =
7 0 Create, path = Create
2 2 CorePotentials, path = CorePotentials
3 0 _1, path = CorePotentials%_1
7 0 _h, path = CorePotentials%_h
2 1 xc, path = xc
7 0 hybrid, path = xc%hybrid
dirac file name: /home/lcp/ams2024.105/atomicdata/Dirac/O
**************************************************************************
* DIRAC 2024.105 RunTime: Dec21-2024 15:26:45 ShM Nodes: 1 Procs: 1 *
**************************************************************************
1
OXYGEN ATOM all electron RELATIVISTIC, Point Nuc, A and c fr
N J RN H ZN XION ANUC CLIGHT
5000 4100.00000000197.36710137 8.00000000 0.00000000 15.994914 0.1370360E+03
PH PHI EPS DEL DELRVR
0.30 0.30 2500.00 0.00001000 0.00001000
IDIRC NC1 NDEBU NPRIN IPUN IRCOR IWCOR
1 300 0 0 0 0 0
XALPHA XLATTER RNUC
0.70000000 0.00000000 0.00000000 Point Charge
XN XL XJ XE XZ XDELL
1.0 0.0 0.5 -5.000 2.000 0.00000
2.0 0.0 0.5 -1.000 2.000 0.00000
2.0 1.0 0.5 -1.000 2.000 0.00000
2.0 1.0 1.5 -1.000 2.000 0.00000
R(1)= 0.1000000E-08 D= 0.1005080E+01 RNUC= 0.0000000E+00
converged at cycle 28 DENSITY AVERAGING 0.2400
MAXIMUM ERROR IN R.V(R) IS 0.81125672E-05
Q,EY,EV,EZ,ESUM,ETOT,RHO 0.800000E+01 -0.101247E+02 -0.114961E+03 -0.177573E+03 -0.405053E+02 -0.743427E+02 0.414766E-14
DIRAC CALCULATION
1 OXYGEN ATOM all electron RELATIVISTIC, Point Nuc, A and c from libtc
EXCHANGE COEFFICIENT= 0.7000000 TAIL CORRECTION= 0. NUCLEAR RADIUS= 0.000E+00
0 ORBITAL N L J ELECTRONS EIGENVALUE DELTA OF EIGENV.
1S1/2 1.0 0.0 0.5 2.000 -0.1880014E+02 0.7264364E-06
2S1/2 2.0 0.0 0.5 2.000 -0.8412236E+00 0.5932752E-05
2P1/2 2.0 1.0 0.5 2.000 -0.3063203E+00 0.5998471E-05
2P3/2 2.0 1.0 1.5 2.000 -0.3049609E+00 0.5986971E-05
NUCLEAR CHARGE= 8.000000
INTEGRAL OF CHARGE DENSITY= 8.000000
SUM OF THE ORBITAL ENERGIES= -40.5053
TOTAL ENERGY= -74.3427
KINETIC ENERGY= 74.4552
NUCLEAR ATTRACTION ENERGY= -177.5730
ELECTRON REPULSION ENERGY= 36.3686
EXCHANGE ENERGY= -7.5935
Oxygen (TZ2P)
===========================
A T T A C H E D F I L E S
===========================
CREATE - Data File: /home/lcp/ams2024.105/atomicdata/ADF/ZORA/TZ2P/O
Oxygen (TZ2P)
Core Potentials:
file : /tmp/amstmp_ams_kid0.1584528998/t12.rel
===============================
M O D E L P A R A M E T E R S
===============================
DENSITY FUNCTIONAL POTENTIAL (scf)
Hybrid: B1LYP == Not Default ==
SPIN (restricted / unrestr.)
Molecule: Restricted
OTHER ASPECTS
Relativistic Corrections: scalar (ZORA,MAPA)
Nuclear Charge Density Model: Point Charge Nuclei
Core Treatment: Frozen Orbital(s)
Hyperfine or Zeeman Interaction: ---
=====================================
S Y M M E T R Y , E L E C T R O N S
=====================================
Symmetry: ATOM
Irreducible Representations, including subspecies
-------------------------------------------------
S
P:x P:y P:z
D:z2 D:x2-y2 D:xy D:xz D:yz
F:z3 F:z F:xyz F:z2x F:z2y F:x F:y
Symmetry is NOT used when fitting density
Configuration of Valence Electrons
==================================
Occupation Numbers
-------------------------------------------------
S 2*2
P 4
D 0
F 0
-------------------------------------------------
Total: 8
Net Charge: 0 (Nuclei minus Electrons)
Preset values for MO occupations will be applied through SCF cycle no. 1000000
Thereafter, the program will assign electrons to MOs that are spatially
similar to the occupied MOs in a "reference" cycle ("KeepOrbitals").
The reference cycle is always the PREVIOUS cycle: it will evolve with
the SCF procedure.
================================
(Slater-type) F U N C T I O N S *** (Basis and Fit) ***
================================
Atom Type 1 (O)
==============
Valence Basis Sets: 10
-----------------------
1 S 9.800000
1 S 6.800000
2 S 7.580000
2 S 2.880000
2 S 1.720000
2 P 4.080000
2 P 2.080000
2 P 1.120000
3 D 2.000000
4 F 3.000000
Charge Fitting Sets (for the computation of the Coulomb Potential): 22
-----------------------------------------------------------------------
1 S 19.600000
2 S 22.600000
2 S 15.680000
2 S 10.890000
2 S 7.560000
3 S 7.690000
3 S 5.650000
3 S 4.150000
3 S 3.050000
3 S 2.240000
2 P 12.860000
2 P 7.680000
3 P 6.780000
3 P 4.390000
3 P 2.840000
3 D 8.800000
3 D 5.580000
3 D 3.530000
3 D 2.240000
4 F 6.200000
4 F 3.700000
5 G 4.500000
BAS: List of all Elementary Cartesian Basis Functions
=====================================================
The numbering in the list below (to the right of the function characteristics) is referred
to in print-outs of MO eigenvectors and Mulliken populations in the BAS representation
(as contrasted to the SFO representation).
Notes:
1. The functions are characterized by a polynomial prefactor (powers of x,y,z and r) and
an exponential decay factor alpha.
2. Since the basis sets are specific for an atom TYPE, the individual functions occur on
all atoms of that type.
3. The word 'Core' in the left margin signals that it is a Core Function (CF) : not a
degree of freedom in the valence set, but only used to ensure orthogonalization of
the other valence basis functions on the frozen Core Orbitals.
(power of) X Y Z R Alpha on Atom
========== ===== ==========
O 1
---------------------------------------------------------------------------
0 0 0 0 9.800 1
0 0 0 0 6.800 2
0 0 0 1 7.580 3
0 0 0 1 2.880 4
0 0 0 1 1.720 5
1 0 0 0 4.080 6
0 1 0 0 4.080 7
0 0 1 0 4.080 8
1 0 0 0 2.080 9
0 1 0 0 2.080 10
0 0 1 0 2.080 11
1 0 0 0 1.120 12
0 1 0 0 1.120 13
0 0 1 0 1.120 14
2 0 0 0 2.000 15
1 1 0 0 2.000 16
1 0 1 0 2.000 17
0 2 0 0 2.000 18
0 1 1 0 2.000 19
0 0 2 0 2.000 20
3 0 0 0 3.000 21
2 1 0 0 3.000 22
2 0 1 0 3.000 23
1 2 0 0 3.000 24
1 1 1 0 3.000 25
1 0 2 0 3.000 26
0 3 0 0 3.000 27
0 2 1 0 3.000 28
0 1 2 0 3.000 29
0 0 3 0 3.000 30
Total number of charge fitting functions (nprimf) 84
Total number of Cartesian basis functions (naos) 30
Total number of Cartesian core functions (ncos) 0
BAS: List of all Elementary Cartesian Basis Functions
=====================================================
The numbering in the list below (to the right of the function characteristics) is referred
to in print-outs of MO eigenvectors and Mulliken populations in the BAS representation
(as contrasted to the SFO representation).
Notes:
1. The functions are characterized by a polynomial prefactor (powers of x,y,z and r) and
an exponential decay factor alpha.
2. Since the basis sets are specific for an atom TYPE, the individual functions occur on
all atoms of that type.
3. The word 'Core' in the left margin signals that it is a Core Function (CF) : not a
degree of freedom in the valence set, but only used to ensure orthogonalization of
the other valence basis functions on the frozen Core Orbitals.
(power of) X Y Z R Alpha on Atom
========== ===== ==========
O 1
---------------------------------------------------------------------------
0 0 0 0 9.800 1
0 0 0 0 6.800 2
0 0 0 1 7.580 3
0 0 0 1 2.880 4
0 0 0 1 1.720 5
1 0 0 0 4.080 6
0 1 0 0 4.080 7
0 0 1 0 4.080 8
1 0 0 0 2.080 9
0 1 0 0 2.080 10
0 0 1 0 2.080 11
1 0 0 0 1.120 12
0 1 0 0 1.120 13
0 0 1 0 1.120 14
2 0 0 0 2.000 15
1 1 0 0 2.000 16
1 0 1 0 2.000 17
0 2 0 0 2.000 18
0 1 1 0 2.000 19
0 0 2 0 2.000 20
3 0 0 0 3.000 21
2 1 0 0 3.000 22
2 0 1 0 3.000 23
1 2 0 0 3.000 24
1 1 1 0 3.000 25
1 0 2 0 3.000 26
0 3 0 0 3.000 27
0 2 1 0 3.000 28
0 1 2 0 3.000 29
0 0 3 0 3.000 30
1
***************************************************************************************************
***********************
* T E C H N I C A L *
***********************
=============================================================
P A R A L L E L I Z A T I O N and V E C T O R I Z A T I O N
=============================================================
Nr of parallel processes: 1
Maximum vector length in NumInt loops: 128
=====================
S C F U P D A T E S
=====================
Max. nr. of cycles: 300
Convergence criterion: 0.0000000100
secondary criterion: 0.0000000100
Mix parameter (when DIIS does not apply): 0.2000000000
Special mix parameter for the first cycle: 1.0000000000
Mixed ADIIS+SDIIS will be used
Max number of expansion vectors: 10
Pure ADIIS when Max([F,P]) is above 0.1000000000
Pure SDIIS when Max([F,P]) is below 0.0010000000
Automatic ElectronSmearing (in case of problematic SCF convergence) disabled
=================
P R E C I S I O N *** (General: NumInt, NeglectFunctionTails, ...) ***
=================
NumInt: Target precision: 12.0000000000
------- Initial precision: 10.0000000000
Min. precision (optimization): 10.0000000000
Neglect Functions: Basis functions: 0.1000000000E-13
------------------ Fit functions: 0.1000000000E-13
===========================
L I N E A R S C A L I N G
===========================
Cut-off radii density fit: 0.1000000000E-97
Overlap cut-off criterion AO matrix elements: 0.1000000000E-97
Cut-offs for Coulomb potential and fitted density:0.1000000000E-97
Cut-off criterion for Coulomb multipole terms: 0.1000000000E-97
Progressive Convergence parameter: 0.000000000
1
***************************************************************************************************
***************************
* C O M P U T A T I O N *
***************************
Number of elements of the density matrix on this node (used, total): 465 465
===========================================
Numerical Integration : Fuzzy Cells (Becke)
===========================================
Becke grid quality: VERYGOOD
Lebedev angular grid order: min: 13 max: 41
Nr. of radial points: min: 68 max: 68
Total nr. of points: 68
Nr. of blocks: 1
Block length: 68
Nr. of dummy points: 0
Test of Precision of the Numerical Integration Grid
===================================================
Integral of the Total Core Density: 0.00000000000000
========================
Density Fitting (zlmFit)
========================
ZlmFit Fit Quality: VERYGOOD
Max L-expansion: min: 0 max: 0
Nr. of radial interpolation points: min: 180 max: 180
======================
RI Hartree-Fock Scheme
======================
Fit Set Quality : NORMAL
Threshold Quality : NORMAL
Integration Quality : NORMAL
Fit Generation Method : AUTO
Response Quality : DEFAULT
Is Range Separated : F
RIHartreeFock Dependency: number of modified vectors: 0
=====
S C F *** ScaSCF ***
=====
CYCLE 1
SCF Error: norm([F,P])= 0.000000000000, max([F,P])= 0.000000000000
orbitals (Q,E):
---------------
S :1...5 ( 2.00 -32.0157) ( 2.00 -7.9419) ( 0.00 -3.4652) ( 0.00 4.2896)
( 0.00 109.0744)
P :1...3 ( 4.00 -8.0011) ( 0.00 -3.4871) ( 0.00 -1.8916)
D :1...1 ( 0.00 -3.3333)
F :1...1 ( 0.00 -1.5001)
CYCLE 2
SDIIS (wt 0.000): 1.0000 -0.0000
A-DIIS (wt 1.000): 0.0000 1.0000
DIIS coefficients: 0.0000 1.0000
SCF Error: norm([F,P])= 8.796211379730, max([F,P])= 5.516033096482
orbitals (Q,E):
---------------
S :1...3 ( 2.00 -15.0786) ( 2.00 -0.0531) ( 0.00 1.7483)
P :1...2 ( 4.00 0.2310) ( 0.00 1.2202)
D :1...1 ( 0.00 1.5928)
F :1...1 ( 0.00 4.0257)
CYCLE 3
SDIIS (wt 0.000): 0.2160 0.7840
A-DIIS (wt 1.000): 0.2755 0.7245
DIIS coefficients: 0.2755 0.7245
SCF Error: norm([F,P])= 3.426256009470, max([F,P])= 2.392427124178
orbitals (Q,E):
---------------
S :1...3 ( 2.00 -20.4956) ( 2.00 -1.6673) ( 0.00 0.3887)
P :1...2 ( 4.00 -1.0319) ( 0.00 0.1268)
D :1...1 ( 0.00 0.6830)
F :1...1 ( 0.00 2.9104)
CYCLE 4
SDIIS (wt 0.000): -0.0572 0.1870 0.8701
A-DIIS (wt 1.000): 0.0000 0.0000 1.0000
DIIS coefficients: 0.0000 0.0000 1.0000
SCF Error: norm([F,P])= 1.274795721431, max([F,P])= 0.647419346992
orbitals (Q,E):
---------------
S :1...3 ( 2.00 -18.4835) ( 2.00 -0.6521) ( 0.00 1.0896)
P :1...2 ( 4.00 -0.0662) ( 0.00 0.5591)
D :1...1 ( 0.00 1.3118)
F :1...1 ( 0.00 3.6745)
CYCLE 5
SDIIS (wt 0.000): -0.0203 -0.0892 0.5172 0.5923
A-DIIS (wt 1.000): 0.0000 0.0000 0.5530 0.4470
DIIS coefficients: 0.0000 0.0000 0.5530 0.4470
SCF Error: norm([F,P])= 1.323198485019, max([F,P])= 0.740724455513
orbitals (Q,E):
---------------
S :1...3 ( 2.00 -19.3863) ( 2.00 -1.0017) ( 0.00 0.8410)
P :1...2 ( 4.00 -0.3693) ( 0.00 0.3817)
D :1...1 ( 0.00 1.1185)
F :1...1 ( 0.00 3.4379)
CYCLE 6
SDIIS (wt 0.747): 0.0031 -0.0017 0.0067 -0.0013 0.9933
A-DIIS (wt 0.253): 0.0000 0.0000 0.0000 0.0000 1.0000
DIIS coefficients: 0.0023 -0.0013 0.0050 -0.0010 0.9950
SCF Error: norm([F,P])= 0.042463190711, max([F,P])= 0.026037634408
orbitals (Q,E):
---------------
S :1...3 ( 2.00 -19.4187) ( 2.00 -0.9919) ( 0.00 0.8526)
P :1...2 ( 4.00 -0.3630) ( 0.00 0.3901)
D :1...1 ( 0.00 1.1333)
F :1...1 ( 0.00 3.4550)
CYCLE 7
SDIIS (wt 0.989): -0.0001 0.0003 0.0023 -0.0023 0.0035 0.9963
A-DIIS (wt 0.011): 0.0000 0.0000 0.0000 0.0000 0.0000 1.0000
DIIS coefficients: -0.0001 0.0003 0.0023 -0.0023 0.0035 0.9963
SCF Error: norm([F,P])= 0.004527360269, max([F,P])= 0.002119795567
orbitals (Q,E):
---------------
S :1...3 ( 2.00 -19.4214) ( 2.00 -0.9939) ( 0.00 0.8513)
P :1...2 ( 4.00 -0.3649) ( 0.00 0.3891)
D :1...1 ( 0.00 1.1321)
F :1...1 ( 0.00 3.4535)
CYCLE 8
SDIIS (wt 1.000): 0.0000 -0.0000 -0.0002 0.0002 0.0008 -0.0309 1.0300
DIIS coefficients: 0.0000 -0.0000 -0.0002 0.0002 0.0008 -0.0309 1.0300
SCF Error: norm([F,P])= 0.000352117888, max([F,P])= 0.000201120564
orbitals (Q,E):
---------------
S :1...3 ( 2.00 -19.4212) ( 2.00 -0.9938) ( 0.00 0.8514)
P :1...2 ( 4.00 -0.3648) ( 0.00 0.3892)
D :1...1 ( 0.00 1.1322)
F :1...1 ( 0.00 3.4536)
CYCLE 9
SDIIS (wt 1.000): -0.0000 0.0000 0.0000 -0.0000 -0.0001 0.0015 -0.0693 1.0678
DIIS coefficients: -0.0000 0.0000 0.0000 -0.0000 -0.0001 0.0015 -0.0693 1.0678
SCF Error: norm([F,P])= 0.000000985424, max([F,P])= 0.000000474312
orbitals (Q,E):
---------------
S :1...3 ( 2.00 -19.4212) ( 2.00 -0.9938) ( 0.00 0.8514)
P :1...2 ( 4.00 -0.3648) ( 0.00 0.3892)
D :1...1 ( 0.00 1.1322)
F :1...1 ( 0.00 3.4536)
CYCLE 10
SDIIS (wt 1.000): 0.0000 -0.0000 0.0003 0.0314 0.9683
DIIS coefficients: 0.0000 -0.0000 0.0003 0.0314 0.9683
SCF Error: norm([F,P])= 0.000000134210, max([F,P])= 0.000000083767
orbitals (Q,E):
---------------
S :1...3 ( 2.00 -19.4212) ( 2.00 -0.9938) ( 0.00 0.8514)
P :1...2 ( 4.00 -0.3648) ( 0.00 0.3892)
D :1...1 ( 0.00 1.1322)
F :1...1 ( 0.00 3.4536)
CYCLE 11
SDIIS (wt 1.000): -0.0000 -0.0000 -0.0027 -0.0857 1.0884
DIIS coefficients: -0.0000 -0.0000 -0.0027 -0.0857 1.0884
SCF Error: norm([F,P])= 0.000000005960, max([F,P])= 0.000000003480
orbitals (Q,E):
---------------
S :1...3 ( 2.00 -19.4212) ( 2.00 -0.9938) ( 0.00 0.8514)
P :1...2 ( 4.00 -0.3648) ( 0.00 0.3892)
D :1...1 ( 0.00 1.1322)
F :1...1 ( 0.00 3.4536)
SCF CONVERGED
CYCLE 12
1
***************************************************************************************************
*******************
* R E S U L T S *
*******************
Hartree-Fock exchange energy: -7.60835390515666
*** Using FIT density in Focky
SDIIS (wt 1.000): -0.0000 -0.0001 -0.0027 0.0300 0.9728
DIIS coefficients: -0.0000 -0.0001 -0.0027 0.0300 0.9728
SCF Error: norm([F,P])= 0.000000000074, max([F,P])= 0.000000000036
Scaled ZORA Orbital Energies, per Irrep and Spin:
=================================================
Occup E (au) E (eV) Diff (eV) with prev. cycle
----- -------------------- ------ --------------------------
S
1 2.000 -0.19421159124382E+02 -528.477 1.17E-09
2 2.000 -0.99377705379857E+00 -27.042 9.25E-10
3 0.000 0.85137028769525E+00 23.167
4 0.000 0.13639459852577E+02 371.149
5 0.000 0.12229720542576E+03 3327.876
P
1 4.000 -0.36478590138728E+00 -9.926 9.10E-10
2 0.000 0.38918088832508E+00 10.590
3 0.000 0.39614999599048E+01 107.798
D
1 0.000 0.11321519253576E+01 30.807
F
1 0.000 0.34535645522450E+01 93.976
Partially Occupied:
1 P -0.36478590138728E+00
HOMO : 2 S -0.99377705379857E+00
LUMO : 2 P 0.38918088832508E+00
Orbital Energies, all Irreps
========================================
Irrep no. (spin) Occup E (au) E (eV)
---------------------------------------------------------------------------
S 1 2.00 -0.19421159124382E+02 -528.4766
S 2 2.00 -0.99377705379857E+00 -27.0420
P 1 4.00 -0.36478590138728E+00 -9.9263
P 2 0.00 0.38918088832508E+00 10.5902
S 3 0.00 0.85137028769525E+00 23.1670
D 1 0.00 0.11321519253576E+01 30.8074
F 1 0.00 0.34535645522450E+01 93.9763
P 3 0.00 0.39614999599048E+01 107.7979
S 4 0.00 0.13639459852577E+02 371.1486
S 5 0.00 0.12229720542576E+03 3327.8763
[truncated: 3,614 more rows]
