# Supplementary material for: Barbituric Acid Derivatives as Covalent Inhibitors of Leishmania braziliensis Dihydroorotate Dehydrogenase
Source: J Med Chem. 2025 Jul 14;68(18):18869–84. doi: 10.1021/acs.jmedchem.5c00462 (PMC12481576; doi:10.1021/acs.jmedchem.5c00462)
Supplement: Supplementary file 3 [file jm5c00462_si_003.csv]

Compounds	SMILES	Single dose (0h) % activity	Single dose (4h) % activity	IC50 0h (μM)	IC50 4h (μM)	Kinact/KI (M-1s-1)	EC50 (µM)	CC50 (µM)	Kinetic Solubility PBS pH 7.4 (µM)	Permeability (nm/s)	T-half (min)	CLint, app (µl/min/mg)
2a	O=C1C(=CC2=CC=CC=C2)C(=O)NC(=O)N1	11 ± 9	3.5 ± 0.2	56 ± 5	13 ± 2	17	>200	>200	n.d.	n.d.	n.d.	n.d
2b	O=C1C(=CC2=CC=C(C(O)=O)C=C2)C(=O)NC(=O)N1	70 ± 10	10 ± 2	>100	22 ± 1	ND	>200	>200	n.d.	n.d.	n.d.	n.d
2c	O=C1NC(=O)NC(=O)C1=CC1=CC=C(O)C(OC)=C1	7 ± 3	21 ± 5	7 ± 1	89 ± 4	ND	>200	>200	194.64	8.4	6	290.4
2d	O=C1NC(=O)NC(=O)C1=CC1=CC=C(O)C([N+]([O-])=O)=C1	5 ± 2	16 ± 3	3 ± 1	13 ± 2	73	152 ± 28	>200	190.05	n.d.	n.d.	n.d
2e	O=C1NC(=O)NC(=O)C1=CC1=CC=C(N2CCOCC2)C=C1[N+]([O-])=O	10 ± 1	7 ± 2	5 ± 1	28 ± 3	ND	17 ± 11	>200	190.05	n.d.	>120.0	<14.4
2f	O=C1NC(=O)C(=CC2=CC=C(C3=CC=CC=C3)C=C2)C(=O)N1	62±2	3.8 ± 0.1	160 ± 10	7.7 ± 0.3	ND	19 ± 14	12 ± 3	n.d.	n.d.	n.d.	n.d.
2g	O=C1NC(=O)NC(=O)C1=CC1=CC=CC(O)=C1	22 ± 4	8 ± 2	90 ± 10	13 ± 1	41	>200	76 ± 12	n.d.	n.d.	n.d.	n.d.
2h	O=C1C(=CC2=CC=C(C3=C(F)C=CC=C3)N2)C(=O)NC(=O)N1	90 ± 10	60 ± 10	>100	>100	ND	5 ± 2	>200	4.63	15.4	<3.0	>577.5
2i	O=C1NC(=O)NC(=O)C1=C/C=C/C1=CC=CC=C1	1.1 ± 0.2	3 ± 2	0.9 ± 0.3	0.5 ± 0.1	767	10.5 ± 3.5	193 ± 67	41.38	57.5	<3.0	>577.5
3a	O=C1C(CC2=CC=CC=C2)C(=O)NC(=O)N1	90 ±10	70 ± 8	>100	>100	NA	>200	>200	n.d.	n.d.	n.d.	n.d.
3b	O=C1C(CC2=CC=C(C(O)=O)C=C2)C(=O)NC(=O)N1	109 ± 3	69 ± 2	>100	>100	NA	>200	>200	n.d.	n.d.	n.d.	n.d.
3c	O=C1NC(=O)NC(=O)C1CC1=CC=C(O)C(OC)=C1	98 ± 7	60 ±10	>100	>100	NA	>200	>200	n.d.	n.d.	n.d.	n.d.
3e	O=C1C(CC2=CC=C(N3CCOCC3)C=C2[N+]([O-])=O)C(=O)NC(=O)N1	90 ± 10	80 ± 20	>100	>100	NA	23 ± 16	>200	n.d.	n.d.	n.d.	n.d.
3f	O=C1NC(=O)C(CC2=CC=C(C3=CC=CC=C3)C=C2)C(=O)N1	82.6 ±0.2	34 ± 6	ND	ND	NA	>200	>200	n.d.	n.d.	n.d.	n.d.
3g	O=C1NC(=O)C(CC2=CC=CC(O)=C2)C(=O)N1	93 ± 5	36 ± 3	ND	ND	NA	>200	>200	n.d.	n.d.	n.d.	n.d.
3h	O=C1C(CC2=CC=C(C3=C(F)C=CC=C3)N2)C(=O)NC(=O)N1	80 ± 10	80 ± 20	>100	>100	NA	>200	>200	n.d.	n.d.	n.d.	n.d.
3i	O=C1C(CCCC2=CC=CC=C2)C(=O)NC(=O)N1	103 ± 3	21 ± 7	50 ± 10	>100	NA	>200	193 ± 67	n.d.	n.d.	n.d.	n.d.
3ii	O=C1C(C/C=C/C2=CC=CC=C2)C(=O)NC(=O)N1	98 ± 5	21 ± 7	ND	ND	NA	23 ± 6	>200	n.d.	n.d.	n.d.	n.d.
Orotate	O=C(N1)NC(C(O)=O)=CC1=O	35±4	27±2	57±2	27±1	NA	ND	ND	n.d.	n.d.	n.d.	n.d.
Amp. B	C[C@H]1/C=C/C=C/C=C/C=C/C=C/C=C/C=C/[C@@H](C[C@H]2[C@@H]([C@H](C[C@](O2)(C[C@H](C[C@H]([C@@H](CC[C@H](C[C@H](CC(=O)O[C@H]([C@@H]([C@@H]1O)C)C)O)O)O)O)O)O)O)C(=O)O)O[C@H]3[C@H]([C@H]([C@@H]([C@H](O3)C)O)N)O	NA	NA	NA	NA	NA	0.4 ± 0.3	6 ± 2	n.d.	n.d.	n.d.	n.d.
